# Supplementary material for: Plasma longitudinal metabolic changes with acute maximal aerobic exercise and one-hour recovery
Source: Front Mol Biosci. 2025 Jul 11;12:1613238. doi: 10.3389/fmolb.2025.1613238 (PMC12289478; doi:10.3389/fmolb.2025.1613238)
Supplement: Supplementary file 5 [file DataSheet1.xlsx]

## Sheet: Sheet 1_ALL
LOW B-B3	estimate	pvalue		HIGH B-B3	estimate2	pvalue3		HIGH B-B7	estimate4	pvalue5		LOW P1-P60	estimate6	pvalue7		HIGH P1-P60	estimate8	pvalue9
Lac	0.367864	1.62e-10		Lac	0.23548	1.71e-05		Lac	0.332671	0		C2	0.0440102	2.54e-06		C2	-0.0337881	0.01599
GCDCA	-0.026226	0.327325		GCDCA	-0.0700182	0.011992		GCDCA	-0.0642534	8.9e-08		DG.16.0_18.1.	-0.10686	0.004447		DG.16.0_18.1.	-0.088332	2.51e-05
Ala	0.0452715	0.004435		Ala	0.0230927	0.231528		Ala	0.0510044	2.39e-07		Ala	-0.0488936	0.000659		Ala	-0.067219	0.000123
alpha.AAA	0.0399376	0.001361		alpha.AAA	0.0288653	0.07274		alpha.AAA	0.0390651	2.72e-07		alpha.AAA	-0.026922	0.001846		alpha.AAA	-0.0683111	5.77e-08
GDCA	-0.020487	0.37297		GDCA	-0.0578309	0.003808		GDCA	-0.0379631	5.57e-06		DG.18.1_18.2.	-0.0906431	0.010377		DG.18.1_18.2.	-0.0934498	3.33e-06
GCA	0.0115294	0.620339		GCA	-0.0451464	0.005835		GCA	-0.0292589	9.08e-06		GCA	-0.0748618	3.01e-06		GCA	-0.0264119	0.002395
C3	0.0210556	0.019661		C3	0.0108818	0.13806		C3	0.0158577	3.15e-05		C3	-0.0084463	0.0782		C3	-0.0299395	0.000168
GABA	0.0113936	0.047326		GABA	0.0023371	0.461042		GABA	0.00648582	3.74e-05		GABA	-0.0037356	0.546756		GABA	-0.0184001	4.81e-09
Hypoxanthine	0.0498922	0.0829		Hypoxanthine	0.0238524	0.532814		Hypoxanthine	0.0761916	8.42e-05		Hypoxanthine	-0.0717811	0.00943		Hypoxanthine	-0.0281725	0.589893
TDCA	-0.008161	0.583588		TDCA	-0.0253072	0.002498		TDCA	-0.014016	0.000113		GCDCA	-0.0787462	0.000824		GCDCA	0.001395	0.952703
TCDCA	0.0023209	0.886814		TCDCA	-0.0223677	0.021503		TCDCA	-0.0150851	0.000156		GDCA	-0.0889111	1.9e-06		GDCA	-0.0070837	0.572135
DCA	-0.021468	0.006339		DCA	-0.0194242	0.031458		DCA	-0.0140911	0.000242		GLCA	-0.0077944	0.000287		GLCA	0.00062172	0.784497
DHA	0.000719	0.988558		DHA	-0.0962446	0.051075		DHA	-0.0790164	0.000246		DHA	0.116783	1.9e-05		DHA	0.0791163	0.029656
Asn	-0.022025	0.10137		Asn	-0.0293957	0.104257		Asn	-0.0305475	0.000276		Asn	-0.0234479	0.083067		Asn	-0.0023008	0.871118
DG.16.0_18.1.	0.0522362	0.006256		DG.16.0_18.1.	0.0380517	0.014297		DG.16.0_18.1.	0.0309603	0.000301		HexCer.d18.2.23.0.	0.00205963	0.75956		HexCer.d18.2.23.0.	-0.0018596	0.804176
Cys	0.0625481	0.013349		Cys	0.0217758	0.322974		Cys	0.0369047	0.000335		Cys	-0.0017307	0.907792		Cys	-0.0651121	8.7e-05
DG.18.1_18.1.	0.0500428	0.00635		DG.18.1_18.1.	0.0329718	0.083234		DG.18.1_18.1.	0.0309715	0.000589		DG.18.1_18.1.	-0.0607731	3.95e-05		DG.18.1_18.1.	-0.0946707	1.31e-06
C0	-0.005221	0.79638		C0	-0.0092104	0.591044		C0	-0.0306286	0.000594		C0	-0.0115632	0.319867		C0	-0.0543473	0.001324
DG.18.1_18.2.	0.0281843	0.143753		DG.18.1_18.2.	0.0462243	0.028924		DG.18.1_18.2.	0.0352498	0.000774		Lac	-0.328505	0		Lac	-0.486911	1.02e-11
Trp	-0.003442	0.779178		Trp	0.0027268	0.879171		Trp	-0.0247882	0.001221		Trp	-0.0447952	0.001023		Trp	0.0083442	0.515995
DG.16.0_18.2.	0.0347145	0.032645		DG.16.0_18.2.	0.0133121	0.381573		DG.16.0_18.2.	0.0306585	0.001701		DG.16.0_18.2.	-0.0969806	0.032418		DG.16.0_18.2.	-0.0899455	8.32e-07
GLCA	-0.007569	0.00325		GLCA	-0.0092439	0.007552		GLCA	-0.0042595	0.001795		lysoPC.a.C18.2	-0.0493793	0.000195		lysoPC.a.C18.2	-0.0622169	0.000204
Anserine	0.0018078	0.052256		Anserine	0.00069864	0.522499		Anserine	0.00157215	0.002186		Anserine	0.0149675	0.131157		Anserine	-0.0055643	0.000173
TMCA	-0.001772	0.089569		TMCA	-0.0035163	0.0918		TMCA	-0.0026278	0.003039		TMCA	-0.0038327	0.000994		TMCA	-0.0038815	5.99e-05
HipAcid	-0.009767	0.552859		HipAcid	-0.0061741	0.711042		HipAcid	0.0228899	0.004273		HipAcid	-0.0727295	0.000826		HipAcid	-0.101284	7.86e-09
t4.OH.Pro	-0.019347	0.192409		t4.OH.Pro	-0.0131877	0.402143		t4.OH.Pro	-0.020089	0.004763		t4.OH.Pro	0.00056778	0.958494		t4.OH.Pro	-0.0011618	0.925048
Xanthine	4.36e-05	0.997804		Xanthine	0.00795861	0.387508		Xanthine	0.0121624	0.004832		Xanthine	0.00823577	0.155845		Xanthine	0.00719183	0.481939
Trigonelline	0.0404673	0.008282		Trigonelline	0.0275833	0.04023		Trigonelline	0.016858	0.006967		PC.ae.C30.1	-0.0040142	0.246982		PC.ae.C30.1	-0.0005263	0.899369
C4	0.0197757	0.09255		C4	0.00532854	0.476833		C4	0.00862432	0.008394		C4	-0.0011376	0.823872		C4	-0.0090527	0.025472
TG.17.2_38.6.	0.0088826	0.128825		TG.17.2_38.6.	0.0101107	0.235879		TG.17.2_38.6.	0.0092274	0.00868		TG.17.2_38.6.	-0.0136699	0.008092		TG.17.2_38.6.	-0.0286337	0.000217
Putrescine	0.0072824	0.046		Putrescine	-0.0010081	0.839672		Putrescine	0.00737646	0.009399		Putrescine	-0.0053457	0.062431		Putrescine	-0.0084589	0.027118
Cit	0.0174707	0.302878		Cit	0.0173315	0.305464		Cit	0.0180898	0.014527		Cit	-0.0078157	0.560658		Cit	-0.0227821	0.096235
TG.18.1_36.6.	0.0287787	0.031394		TG.18.1_36.6.	0.0317306	0.119767		TG.18.1_36.6.	0.0198146	0.01612		TG.18.1_36.6.	-0.056066	6.81e-09		TG.18.1_36.6.	-0.0704469	5.49e-06
DG.18.2_18.2.	0.042514	0.032119		DG.18.2_18.2.	0.0100251	0.630026		DG.18.2_18.2.	0.0240073	0.01651		DG.18.2_18.2.	-0.0870884	0.029309		DG.18.2_18.2.	-0.0807923	0.000107
Thr	-0.012976	0.359974		Thr	-0.0182345	0.316749		Thr	-0.0190174	0.017419		Thr	-0.0170853	0.24934		Thr	0.0123687	0.362238
Ser	-0.027261	0.075266		Ser	-0.026104	0.142093		Ser	-0.0189114	0.01828		Ser	-0.0059017	0.687051		Ser	0.00350752	0.794248
Cer.d18.2.16.0.	0.0018098	0.434383		Cer.d18.2.16.0.	0.00433707	0.082895		Cer.d18.2.16.0.	0.00263079	0.018739		Cer.d18.2.16.0.	-0.003272	0.035164		Cer.d18.2.16.0.	-0.0050361	0.007502
SM.C26.1	0.0003915	0.935282		SM.C26.1	0.0109234	0.093313		SM.C26.1	0.0066294	0.020802		SM.C26.1	-0.0016837	0.722901		SM.C26.1	-0.0128259	0.001264
FA.18.1.	-0.069652	0.194169		FA.18.1.	-0.0277165	0.533024		FA.18.1.	-0.0433886	0.025039		FA.18.1.	0.185528	4.65e-06		FA.18.1.	0.0964443	0.03989
PC.ae.C32.1	0.0147616	0.193526		PC.ae.C32.1	0.0104908	0.44217		PC.ae.C32.1	0.0132797	0.026378		PC.ae.C32.1	-0.0282209	0.000491		PC.ae.C32.1	-0.0430987	1.74e-06
PC.aa.C32.1	0.0138417	0.265629		PC.aa.C32.1	0.0154094	0.349266		PC.aa.C32.1	0.0148419	0.034268		PC.aa.C32.1	-0.0262619	0.003741		PC.aa.C32.1	-0.048859	1.76e-06
TG.22.5_32.0.	0.0169313	0.181086		TG.22.5_32.0.	0.0276336	0.020919		TG.22.5_32.0.	0.0111483	0.035314		Taurine	-0.0606159	0.010794		Taurine	-0.0761358	0.00944
TG.18.3_34.3.	0.0315753	0.033037		TG.18.3_34.3.	0.0289316	0.087616		TG.18.3_34.3.	0.0155449	0.035396		TG.18.3_34.3.	-0.0602524	1.33e-07		TG.18.3_34.3.	-0.0830588	1.67e-06
TG.18.1_36.1.	0.087968	0.007212		TG.18.1_36.1.	0.0728346	0.060452		TG.18.1_36.1.	0.0356953	0.037613		TG.18.1_36.1.	-0.132903	8.75e-07		TG.18.1_36.1.	-0.181333	1.72e-06
TG.16.0_34.3.	0.0627085	0.005628		TG.16.0_34.3.	0.048318	0.094874		TG.16.0_34.3.	0.0266896	0.038224		TG.16.0_34.3.	-0.109477	1.44e-07		TG.16.0_34.3.	-0.1318	5.96e-06
Cer.d18.0.22.0.	0.000904	0.910493		Cer.d18.0.22.0.	-0.0064006	0.32753		Cer.d18.0.22.0.	0.0088933	0.040682		Cer.d18.0.22.0.	0.00204638	0.736557		Cer.d18.0.22.0.	0.00571683	0.374443
PC.aa.C42.2	0.0021072	0.45969		PC.aa.C42.2	0.00389913	0.283858		PC.aa.C42.2	0.00357056	0.041525		PC.aa.C42.2	-0.00728	0.003511		PC.aa.C42.2	-0.011194	3.44e-06
TG.14.0_34.3.	0.0504959	0.003408		TG.14.0_34.3.	0.0265254	0.095182		TG.14.0_34.3.	0.0148615	0.042004		TG.14.0_34.3.	-0.0843097	1.88e-08		TG.14.0_34.3.	-0.096691	6.39e-07
TG.18.0_36.1.	0.10547	0.003545		TG.18.0_36.1.	0.0867558	0.02644		TG.18.0_36.1.	0.0337308	0.042106		TCDCA	-0.0420718	0.000129		TCDCA	-0.0072846	0.345933
PC.aa.C34.3	0.0249595	0.078626		PC.aa.C34.3	0.0248944	0.146206		PC.aa.C34.3	0.0142551	0.046682		PC.aa.C34.3	-0.0359468	0.000142		PC.aa.C34.3	-0.0584824	8.91e-08
PC.aa.C34.2	0.0228538	0.117424		PC.aa.C34.2	0.0276154	0.169769		PC.aa.C34.2	0.0160685	0.051552		PC.aa.C34.2	-0.0402452	2.04e-05		PC.aa.C34.2	-0.056726	1.58e-06
TG.16.0_34.1.	0.0919173	0.003821		TG.16.0_34.1.	0.0557383	0.111995		TG.16.0_34.1.	0.0305235	0.052188		TG.16.0_34.1.	-0.141856	1.26e-07		TG.16.0_34.1.	-0.188939	8.74e-07
PC.ae.C44.3	-0.0013	0.542007		PC.ae.C44.3	0.00028976	0.922732		PC.ae.C44.3	0.00242177	0.052768		PC.ae.C44.3	-0.0029506	0.054591		PC.ae.C44.3	-0.0041979	0.01072
TG.18.1_36.0.	0.0877521	0.006942		TG.18.1_36.0.	0.0658486	0.037293		TG.18.1_36.0.	0.0268552	0.05409		TDCA	-0.0469511	2.22e-05		TDCA	-0.0026715	0.590393
TG.16.0_34.0.	0.0884948	0.010922		TG.16.0_34.0.	0.0677548	0.045514		TG.16.0_34.0.	0.0298534	0.056893		TG.16.0_34.0.	-0.166074	4.82e-06		TG.16.0_34.0.	-0.18916	2.74e-06
TG.18.3_36.2.	0.0485419	0.054125		TG.18.3_36.2.	0.0499439	0.079798		TG.18.3_36.2.	0.0248683	0.060829		TG.18.3_36.2.	-0.12042	2.54e-08		TG.18.3_36.2.	-0.139113	1.37e-06
TG.18.1_30.1.	0.0826627	0.002215		TG.18.1_30.1.	0.0295211	0.222243		TG.18.1_30.1.	0.0212036	0.06107		TG.18.1_30.1.	-0.148378	3.31e-08		TG.18.1_30.1.	-0.188536	2.14e-07
Pro	-0.008396	0.524356		Pro	-0.0247131	0.173357		Pro	-0.0150475	0.061665		Pro	-0.0008294	0.949095		Pro	0.0162181	0.200931
TG.16.1_36.1.	0.0642392	0.0039		TG.16.1_36.1.	0.0591406	0.022296		TG.16.1_36.1.	0.0217242	0.062012		TG.16.0_35.1.	-0.130985	0.00023		TG.16.0_35.1.	-0.111039	4.67e-05
TG.18.2_34.4.	0.0270728	0.082146		TG.18.2_34.4.	0.0346168	0.048488		TG.18.2_34.4.	0.0138354	0.06272		TG.16.0_37.3.	-0.0707527	0.037397		TG.16.0_37.3.	-0.0596075	0.004272
X5.AVA	-0.001485	0.504771		X5.AVA	-0.001431	0.440573		X5.AVA	-0.0014012	0.063185		X5.AVA	-0.0019307	0.509256		X5.AVA	0.00474067	0.103418
TG.18.1_36.2.	0.0768007	0.011685		TG.18.1_36.2.	0.0745838	0.051465		TG.18.1_36.2.	0.0307924	0.064973		TG.18.1_36.2.	-0.126875	2.25e-07		TG.18.1_36.2.	-0.180421	6.54e-07
TG.17.0_34.1.	0.0586198	0.014375		TG.17.0_34.1.	0.0467034	0.026635		TG.17.0_34.1.	0.0182283	0.065143		TG.16.1_32.0.	-0.126887	7.63e-05		TG.16.1_32.0.	-0.124583	5.91e-06
TG.18.1_33.0.	0.0521454	0.052005		TG.18.1_33.0.	0.0501677	0.035454		TG.18.1_33.0.	0.020113	0.065461		TG.16.1_32.1.	-0.10203	0.000239		TG.16.1_32.1.	-0.104747	3.16e-06
PC.aa.C36.2	0.0277641	0.070768		PC.aa.C36.2	0.0215845	0.24276		PC.aa.C36.2	0.0144073	0.065859		PC.aa.C36.2	-0.0437196	7.28e-06		PC.aa.C36.2	-0.0616404	1.14e-07
lysoPC.a.C26.1	0.0032795	0.290981		lysoPC.a.C26.1	0.00412757	0.182141		lysoPC.a.C26.1	0.002954	0.06657		lysoPC.a.C26.1	-0.0026586	0.13859		lysoPC.a.C26.1	0.00026626	0.924937
TG.14.0_38.4.	0.0176102	0.037916		TG.14.0_38.4.	0.0139382	0.206254		TG.14.0_38.4.	0.00798318	0.067764		TG.14.0_38.4.	-0.027799	1.58e-05		TG.14.0_38.4.	-0.0438508	1.5e-05
Cer.d16.1.24.0.	0.0008125	0.807996		Cer.d16.1.24.0.	0.00433024	0.193267		Cer.d16.1.24.0.	0.00273797	0.068		Cer.d16.1.24.0.	-0.0043473	0.027768		Cer.d16.1.24.0.	-0.0080591	5.62e-06
TG.16.0_32.0.	0.0930363	0.008426		TG.16.0_32.0.	0.042581	0.206606		TG.16.0_32.0.	0.0282022	0.068126		TG.16.0_32.0.	-0.201042	2.51e-05		TG.16.0_32.0.	-0.208909	3.54e-06
TG.18.1_36.3.	0.0736855	0.008784		TG.18.1_36.3.	0.0568884	0.076603		TG.18.1_36.3.	0.0259257	0.068845		TG.18.1_36.3.	-0.128235	1.65e-07		TG.18.1_36.3.	-0.168259	4.75e-07
TG.18.1_32.0.	0.0796026	0.011536		TG.18.1_32.0.	0.0519252	0.126978		TG.18.1_32.0.	0.0282153	0.069192		TG.18.1_32.0.	-0.139962	3.18e-07		TG.18.1_32.0.	-0.176857	2.63e-06
TG.16.1_34.2.	0.056007	0.005796		TG.16.1_34.2.	0.0593514	0.039585		TG.16.1_34.2.	0.0228103	0.070794		TG.16.1_32.2.	-0.0840037	0.004		TG.16.1_32.2.	-0.0934475	2.11e-07
TG.16.1_34.0.	0.0619362	0.007519		TG.16.1_34.0.	0.042942	0.04905		TG.16.1_34.0.	0.0173068	0.073261		TG.16.1_34.0.	-0.107757	8.34e-05		TG.16.1_34.0.	-0.113598	1.5e-06
TG.16.1_34.1.	0.0657366	0.008681		TG.16.1_34.1.	0.0646496	0.04397		TG.16.1_34.1.	0.0253381	0.073356		TG.16.1_34.1.	-0.10475	4.27e-05		TG.16.1_34.1.	-0.124148	6.34e-06
DHEAS	0.0115574	0.205875		DHEAS	0.0186423	0.320596		DHEAS	0.0141244	0.074127		DHEAS	-0.0124816	0.101774		DHEAS	-0.0287841	0.000637
Taurine	-0.031989	0.405652		Taurine	-0.10484	0.023066		Taurine	-0.0328875	0.075281		TG.16.1_34.2.	-0.0992272	1.52e-06		TG.16.1_34.2.	-0.111302	6.88e-06
PC.ae.C36.3	0.0173249	0.232899		PC.ae.C36.3	0.0162811	0.3634		PC.ae.C36.3	0.0135167	0.078575		PC.ae.C36.3	-0.0397193	3.49e-05		PC.ae.C36.3	-0.0606993	5.98e-09
TG.16.1_32.1.	0.049989	0.043006		TG.16.1_32.1.	0.0457806	0.023622		TG.16.1_32.1.	0.0165517	0.080948		TG.16.1_34.3.	-0.0727503	0.001369		TG.16.1_34.3.	-0.0736247	3.97e-05
PC.ae.C38.2	0.016743	0.136461		PC.ae.C38.2	0.00567934	0.687474		PC.ae.C38.2	0.0116117	0.083429		PC.ae.C38.2	-0.0257511	0.001763		PC.ae.C38.2	-0.0323242	2.55e-05
PC.ae.C34.3	0.0215581	0.145405		PC.ae.C34.3	0.0195932	0.278563		PC.ae.C34.3	0.0133077	0.083616		PC.ae.C34.3	-0.040793	2.29e-05		PC.ae.C34.3	-0.0600078	7.49e-08
PC.aa.C36.3	0.0300093	0.044254		PC.aa.C36.3	0.0206821	0.27475		PC.aa.C36.3	0.013534	0.087431		PC.aa.C36.3	-0.0454617	6.94e-06		PC.aa.C36.3	-0.0614166	1.14e-06
TG.16.1_36.3.	0.054304	0.012905		TG.16.1_36.3.	0.0578405	0.068913		TG.16.1_36.3.	0.0233618	0.090994		TG.16.1_36.3.	-0.0887001	7.6e-06		TG.16.1_36.3.	-0.112782	3.68e-06
TG.18.3_36.3.	0.0478165	0.039114		TG.18.3_36.3.	0.0340267	0.197716		TG.18.3_36.3.	0.0200096	0.091318		TG.18.3_36.3.	-0.110897	1.17e-07		TG.18.3_36.3.	-0.133584	5.65e-07
Orn	-0.004877	0.776463		Orn	0.018374	0.395738		Orn	-0.0165898	0.092777		Orn	-0.0250724	0.125519		Orn	-0.0379238	0.05082
TG.18.1_34.3.	0.0554103	0.015764		TG.18.1_34.3.	0.0526274	0.097417		TG.18.1_34.3.	0.0226607	0.09524		TG.18.1_34.3.	-0.0981102	3.56e-06		TG.18.1_34.3.	-0.123886	4.1e-06
TG.16.0_36.6.	0.0307682	0.025787		TG.16.0_36.6.	0.0184358	0.090522		TG.16.0_36.6.	0.00863317	0.095653		TG.16.0_36.6.	-0.0446518	2.41e-06		TG.16.0_36.6.	-0.0656782	2.17e-06
TG.16.0_35.1.	0.0637483	0.022453		TG.16.0_35.1.	0.0862318	0.028288		TG.16.0_35.1.	0.0284603	0.095961		TG.16.1_36.1.	-0.0863202	2.51e-06		TG.16.1_36.1.	-0.110042	4.13e-06
Cer.d18.1.16.0.	0.0057668	0.297202		Cer.d18.1.16.0.	0.0066738	0.212049		Cer.d18.1.16.0.	0.00418949	0.09646		Cer.d18.1.16.0.	-0.0096194	0.005217		Cer.d18.1.16.0.	-0.010984	0.00524
TG.18.2_32.1.	0.0701329	0.002872		TG.18.2_32.1.	0.0389114	0.168865		TG.18.2_32.1.	0.0207862	0.098209		TG.18.2_32.1.	-0.114355	5.2e-07		TG.18.2_32.1.	-0.135149	1.29e-06
TG.18.3_30.0.	0.0341841	0.013154		TG.18.3_30.0.	0.00614116	0.643691		TG.18.3_30.0.	0.0111817	0.100135		TG.18.3_30.0.	-0.0836933	2.19e-10		TG.18.3_30.0.	-0.102123	1.08e-07
TG.18.3_34.1.	0.0466043	0.037162		TG.18.3_34.1.	0.0453125	0.113012		TG.18.3_34.1.	0.021237	0.100164		TG.18.3_34.1.	-0.102722	3.04e-07		TG.18.3_34.1.	-0.128206	2.49e-06
TG.16.0_32.1.	0.0740094	0.011821		TG.16.0_32.1.	0.0387103	0.175807		TG.16.0_32.1.	0.0220936	0.100775		TG.16.0_32.1.	-0.158185	8.39e-08		TG.16.0_32.1.	-0.187436	6.61e-07
ADMA	-0.00589	0.324892		ADMA	-0.0062751	0.298853		ADMA	-0.0044353	0.101132		ADMA	0.046506	0.203477		ADMA	-0.0077507	0.059832
TG.18.0_36.2.	0.0936633	0.005949		TG.18.0_36.2.	0.0520366	0.139999		TG.18.0_36.2.	0.0258422	0.101595		TG.18.0_36.2.	-0.146264	1.45e-06		TG.18.0_36.2.	-0.169814	5.3e-06
TG.20.2_34.2.	0.0193102	0.264658		TG.20.2_34.2.	0.0247279	0.18523		TG.20.2_34.2.	0.0133869	0.101611		TG.20.2_34.2.	-0.0421311	0.000334		TG.20.2_34.2.	-0.064788	1.18e-05
PC.ae.C34.2	0.0146562	0.298482		PC.ae.C34.2	0.0173959	0.343549		PC.ae.C34.2	0.012429	0.102554		PC.ae.C34.2	-0.043639	5.53e-06		PC.ae.C34.2	-0.0625174	3.98e-08
PC.aa.C32.2	0.0049624	0.666782		PC.aa.C32.2	0.0160319	0.251171		PC.aa.C32.2	0.0093187	0.103872		PC.aa.C32.2	-0.028845	0.000334		PC.aa.C32.2	-0.0398305	6.63e-07
TG.18.1_32.1.	0.0722239	0.005995		TG.18.1_32.1.	0.0508361	0.116984		TG.18.1_32.1.	0.0232173	0.104467		TG.18.1_32.1.	-0.112081	1.08e-06		TG.18.1_32.1.	-0.147515	2.05e-06
PC.ae.C36.2	0.0241724	0.111927		PC.ae.C36.2	0.0173916	0.356478		PC.ae.C36.2	0.0126842	0.106525		PC.ae.C36.2	-0.0421628	2.01e-05		PC.ae.C36.2	-0.0642854	1.58e-08
Creatinine	0.0097708	0.514034		Creatinine	0.0167136	0.298619		Creatinine	0.0119332	0.107054		Creatinine	-0.0235579	0.01766		Creatinine	-0.0320858	0.003914
PC.aa.C34.4	0.0119958	0.190936		PC.aa.C34.4	0.00792533	0.444529		PC.aa.C34.4	0.0068521	0.107964		PC.aa.C34.4	-0.0173245	0.002088		PC.aa.C34.4	-0.030885	4.15e-06
TG.14.0_36.2.	0.0728867	0.005969		TG.14.0_36.2.	0.0475335	0.105454		TG.14.0_36.2.	0.021557	0.108784		TG.14.0_36.2.	-0.118543	1.2e-06		TG.14.0_36.2.	-0.151063	9.36e-07
TG.16.0_32.3.	0.0400484	0.01594		TG.16.0_32.3.	0.0208544	0.213536		TG.16.0_32.3.	0.0118601	0.112911		TG.16.0_32.3.	-0.0853361	5.63e-09		TG.16.0_32.3.	-0.104762	5.34e-07
TG.18.3_34.0.	0.0522725	0.003456		TG.18.3_34.0.	0.0298366	0.131413		TG.18.3_34.0.	0.0144704	0.115865		TG.18.3_34.0.	-0.0834408	7.32e-08		TG.18.3_34.0.	-0.112697	4.27e-07
PC.ae.C40.5	0.0099311	0.341045		PC.ae.C40.5	0.0117626	0.456818		PC.ae.C40.5	0.0100131	0.118001		PC.ae.C40.5	-0.0307657	0.000182		PC.ae.C40.5	-0.045074	1.95e-06
TG.20.0_32.4.	0.0092671	0.421984		TG.20.0_32.4.	0.0152802	0.164753		TG.20.0_32.4.	0.00720661	0.118855		TG.20.0_32.4.	-0.0275249	4.89e-05		TG.20.0_32.4.	-0.0513593	6.3e-05
TG.16.1_34.3.	0.0408607	0.009197		TG.16.1_34.3.	0.0429718	0.029817		TG.16.1_34.3.	0.0133273	0.121894		TG.17.0_34.1.	-0.103427	0.000918		TG.17.0_34.1.	-0.101522	2.95e-05
Cer.d18.1.26.0.	0.0034373	0.587589		Cer.d18.1.26.0.	0.00225598	0.316053		Cer.d18.1.26.0.	0.00208652	0.122544		Cer.d18.1.26.0.	0.00346484	0.102498		Cer.d18.1.26.0.	-0.0018717	0.197106
TG.16.1_32.2.	0.0453763	0.009914		TG.16.1_32.2.	0.0295146	0.041696		TG.16.1_32.2.	0.010114	0.123032		TG.17.2_36.2.	-0.026434	0.000115		TG.17.2_36.2.	-0.0223872	0.006395
TG.18.1_32.3.	0.0483694	0.008223		TG.18.1_32.3.	0.0175373	0.35872		TG.18.1_32.3.	0.0135919	0.126823		TG.18.1_32.3.	-0.0964978	2.9e-09		TG.18.1_32.3.	-0.114276	1.38e-07
TG.18.1_30.2.	0.0800858	0.001042		TG.18.1_30.2.	0.0241776	0.248969		TG.18.1_30.2.	0.0141678	0.127097		TG.18.1_30.2.	-0.132905	3.06e-09		TG.18.1_30.2.	-0.178789	4.51e-08
TG.16.1_38.4.	0.0182487	0.078636		TG.16.1_38.4.	0.0195802	0.061178		TG.16.1_38.4.	0.00723519	0.127554		TG.16.1_38.4.	-0.0419685	0.05516		TG.16.1_38.4.	-0.0353114	0.000443
TG.16.1_32.0.	0.0753249	0.007906		TG.16.1_32.0.	0.0414037	0.042969		TG.16.1_32.0.	0.0158889	0.128545		TG.18.0_36.1.	-0.125919	1.31e-06		TG.18.0_36.1.	-0.154566	7.71e-05
lysoPC.a.C18.2	0.0514243	0.008504		lysoPC.a.C18.2	0.0464855	0.018173		lysoPC.a.C18.2	0.0128265	0.129121		TG.18.1_33.0.	-0.120437	0.000436		TG.18.1_33.0.	-0.121879	1.45e-05
TG.14.0_36.3.	0.0635293	0.00902		TG.14.0_36.3.	0.0377006	0.185324		TG.14.0_36.3.	0.0187027	0.129341		TG.14.0_36.3.	-0.11491	1.4e-07		TG.14.0_36.3.	-0.14227	4.73e-07
TG.14.0_34.0.	0.0504239	0.044581		TG.14.0_34.0.	0.0338071	0.095572		TG.14.0_34.0.	0.0140544	0.129761		TG.14.0_34.0.	-0.126627	0.000498		TG.14.0_34.0.	-0.132001	9.82e-06
TG.16.1_36.2.	0.0546701	0.021321		TG.16.1_36.2.	0.0627303	0.06598		TG.16.1_36.2.	0.0219858	0.13099		TG.16.1_36.2.	-0.0878278	5.28e-05		TG.16.1_36.2.	-0.120692	4.79e-06
PC.aa.C42.1	0.003476	0.366429		PC.aa.C42.1	0.00429282	0.362242		PC.aa.C42.1	0.00307982	0.132785		PC.aa.C42.1	-0.0073979	0.005129		PC.aa.C42.1	-0.0117574	0.0002
SM.C16.1	0.0134795	0.266835		SM.C16.1	0.0225218	0.197881		SM.C16.1	0.0111564	0.132972		SM.C16.1	-0.031411	0.001219		SM.C16.1	-0.0572604	3.62e-06
PC.aa.C32.3	0.0023859	0.675474		PC.aa.C32.3	0.00213572	0.767784		PC.aa.C32.3	0.00446487	0.133078		PC.aa.C32.3	-0.013736	0.00029		PC.aa.C32.3	-0.0212654	4.78e-07							HIGH B-B3	estimate2
TG.22.6_32.0.	0.0361435	0.020052		TG.22.6_32.0.	0.0272384	0.049739		TG.22.6_32.0.	0.0092429	0.133543		TG.18.1_36.0.	-0.144742	1.81e-06		TG.18.1_36.0.	-0.148028	2.64e-05							Lac	0.23548
TG.20.1_34.2.	0.0359598	0.032628		TG.20.1_34.2.	0.0294753	0.172259		TG.20.1_34.2.	0.0139998	0.138181		TG.20.1_34.2.	-0.0604263	1.04e-05		TG.20.1_34.2.	-0.0832504	7.21e-06							TDCA	-0.02531
PC.aa.C36.5	0.0212191	0.142868		PC.aa.C36.5	0.0206736	0.261118		PC.aa.C36.5	0.0115791	0.138608		PC.aa.C36.5	-0.0385638	5.3e-05		PC.aa.C36.5	-0.0627265	4.76e-08							GDCA	-0.05783
TG.20.1_32.2.	0.0142357	0.187832		TG.20.1_32.2.	0.0214847	0.057013		TG.20.1_32.2.	0.00833264	0.138664		TG.20.1_32.2.	-0.0185646	0.007662		TG.20.1_32.2.	-0.0279733	0.003851							GCA	-0.04515
TG.16.0_28.1.	0.0683293	0.009211		TG.16.0_28.1.	0.00022716	0.987746		TG.16.0_28.1.	0.0111075	0.140897		TG.16.0_28.1.	-0.113359	4.27e-08		TG.16.0_28.1.	-0.147579	2.41e-06							GLCA	-0.00924
TG.17.2_38.5.	0.015961	0.012464		TG.17.2_38.5.	-0.0014523	0.857177		TG.17.2_38.5.	0.00543112	0.142952		TG.17.2_38.5.	-0.0287651	0.138103		TG.17.2_38.5.	-0.0327584	0.000537							GCDCA	-0.07002
Met	-0.010119	0.488113		Met	-0.0123956	0.483083		Met	-0.0111925	0.144309		Met	-0.0268484	0.057189		Met	-0.0065535	0.634891							DG.16.0_18.1.	0.038052
TG.18.1_36.4.	0.0504949	0.053762		TG.18.1_36.4.	0.0384976	0.210701		TG.18.1_36.4.	0.0202714	0.146454		TG.18.1_36.4.	-0.142178	8.12e-08		TG.18.1_36.4.	-0.162484	2.49e-07							HexCer.d18.2.23.0.	-0.0173
TG.14.0_34.2.	0.0710254	0.004347		TG.14.0_34.2.	0.0234738	0.359642		TG.14.0_34.2.	0.0166762	0.148329		TG.14.0_34.2.	-0.127411	3.04e-08		TG.14.0_34.2.	-0.162157	4.5e-07							lysoPC.a.C18.2	0.046486
TG.18.0_32.0.	0.0907766	0.014491		TG.18.0_32.0.	0.0582369	0.072685		TG.18.0_32.0.	0.0219454	0.148968		TG.18.0_32.0.	-0.178271	0.00016		TG.18.0_32.0.	-0.164425	5.87e-05							TG.22.5_32.0.	0.027634
TG.18.1_34.1.	0.0604838	0.026659		TG.18.1_34.1.	0.058208	0.102246		TG.18.1_34.1.	0.0228354	0.149255		TG.18.1_34.1.	-0.096865	3.22e-05		TG.18.1_34.1.	-0.141735	3.33e-06							TCDCA	-0.02237
Phe	0.0063316	0.653145		Phe	-0.0209161	0.233982		Phe	-0.0105317	0.149489		Phe	-0.0227739	0.039706		Phe	-0.0270673	0.020434							TG.16.1_36.1.	0.059141
TG.18.2_36.2.	0.0593095	0.030202		TG.18.2_36.2.	0.0419157	0.173378		TG.18.2_36.2.	0.0193216	0.156189		TG.18.2_36.2.	-0.131732	1.06e-07		TG.18.2_36.2.	-0.175348	1.21e-07							Taurine	-0.10484
SM.C18.1	0.0224581	0.091476		SM.C18.1	0.024956	0.155185		SM.C18.1	0.0106972	0.156975		SM.C18.1	-0.0322429	0.000788		SM.C18.1	-0.0528564	5.92e-07							TG.16.1_32.1.	0.045781
TG.16.0_37.3.	0.0217228	0.59908		TG.16.0_37.3.	0.0800521	0.030951		TG.16.0_37.3.	0.0241402	0.157925		TG.18.2_34.4.	-0.0525041	4.07e-06		TG.18.2_34.4.	-0.0602438	3.17e-05							TG.18.0_36.1.	0.086756
PC.aa.C36.4	0.0278447	0.059616		PC.aa.C36.4	0.0147626	0.439559		PC.aa.C36.4	0.0112242	0.15932		PC.aa.C36.4	-0.03845	6.52e-05		PC.aa.C36.4	-0.0599868	4.12e-07							TG.17.0_34.1.	0.046703
TG.18.2_30.1.	0.0725095	0.001806		TG.18.2_30.1.	0.0290543	0.179473		TG.18.2_30.1.	0.0143769	0.159424		TG.18.2_30.1.	-0.133796	5.87e-10		TG.18.2_30.1.	-0.163649	2.44e-07							TG.16.0_35.1.	0.086232
PC.ae.C42.3	0.0070423	0.269179		PC.ae.C42.3	0.00735442	0.420763		PC.ae.C42.3	0.00577555	0.159603		PC.ae.C42.3	-0.0163392	0.001933		PC.ae.C42.3	-0.0230929	2.14e-05							DG.18.1_18.2.	0.046224
TG.20.4_34.0.	0.0453117	0.005811		TG.20.4_34.0.	0.0209661	0.25034		TG.20.4_34.0.	0.0109374	0.159942		TG.20.4_34.0.	-0.0556921	7.63e-07		TG.20.4_34.0.	-0.0811011	5.09e-06							C2	0.038736
TG.18.2_34.3.	0.0391301	0.0702		TG.18.2_34.3.	0.0369856	0.186786		TG.18.2_34.3.	0.0170493	0.160453		TG.18.2_34.3.	-0.107969	1.88e-06		TG.18.2_34.3.	-0.117358	3.04e-06							TG.16.1_34.3.	0.042972
TG.20.2_34.1.	0.0317605	0.123682		TG.20.2_34.1.	0.0343311	0.121433		TG.20.2_34.1.	0.0137074	0.160625		TG.20.2_34.1.	-0.0531472	0.000334		TG.20.2_34.1.	-0.0764899	1.15e-05							TG.16.0_37.3.	0.080052
Leu	0.0055086	0.732929		Leu	-0.0155667	0.401544		Leu	-0.0108127	0.162083		Leu	-0.0354886	0.02041		Leu	-0.0422786	0.012071							DCA	-0.01942
TG.14.0_34.1.	0.0659751	0.019973		TG.14.0_34.1.	0.0340369	0.229047		TG.14.0_34.1.	0.0174694	0.165034		TG.14.0_34.1.	-0.153541	3.18e-08		TG.14.0_34.1.	-0.177282	1.33e-06							TG.18.1_33.0.	0.050168
Gln	0.0125364	0.382015		Gln	0.00684694	0.690661		Gln	0.0102133	0.165065		Gln	-0.0243002	0.043522		Gln	-0.0331906	0.0226							PC.ae.C30.1	-0.01373
HexCer.d18.2.23.0.	-0.003128	0.714502		HexCer.d18.2.23.0.	-0.0173035	0.015976		HexCer.d18.2.23.0.	0.00541998	0.166272		TG.20.0_32.3.	-0.0217511	0.005259		TG.20.0_32.3.	-0.0372928	0.000764							TG.18.1_36.0.	0.065849
AconAcid	0.0281512	0.213664		AconAcid	-0.0026022	0.916827		AconAcid	0.0164177	0.169092		AconAcid	-0.0265838	0.053463		AconAcid	-0.0020646	0.917638							TG.16.1_34.2.	0.059351
TG.16.0_36.2.	0.062328	0.022427		TG.16.0_36.2.	0.055604	0.111952		TG.16.0_36.2.	0.0213323	0.171719		TG.16.0_36.2.	-0.0991233	1.94e-05		TG.16.0_36.2.	-0.143089	3.16e-06							Trigonelline	0.027583
TG.16.0_34.2.	0.0680391	0.009254		TG.16.0_34.2.	0.0384244	0.208837		TG.16.0_34.2.	0.0194393	0.172734		TG.16.0_34.2.	-0.137856	4.38e-08		TG.16.0_34.2.	-0.167996	1.36e-06							TG.16.1_32.2.	0.029515
Cer.d18.1.20.0.	0.0007841	0.798473		Cer.d18.1.20.0.	-0.0014995	0.545328		Cer.d18.1.20.0.	0.00254284	0.17315		Cer.d18.1.20.0.	-0.0068262	0.286696		Cer.d18.1.20.0.	-0.0051748	0.161614							TG.20.2_32.0.	0.029431
SM.C18.0	0.0161583	0.220327		SM.C18.0	0.0315792	0.106111		SM.C18.0	0.0108506	0.174522		SM.C18.0	-0.027544	0.005411		SM.C18.0	-0.0518289	4.61e-06							TG.17.2_36.2.	0.02214
SM..OH..C16.1	0.0096647	0.346018		SM..OH..C16.1	0.0186012	0.193334		SM..OH..C16.1	0.0084674	0.174766		SM..OH..C16.1	-0.02553	0.001803		SM..OH..C16.1	-0.0429165	4.24e-06							TG.16.1_32.0.	0.041404
TG.18.2_34.1.	0.0540284	0.026672		TG.18.2_34.1.	0.0550405	0.081639		TG.18.2_34.1.	0.0192775	0.174812		TG.18.2_34.1.	-0.0960062	8.24e-06		TG.18.2_34.1.	-0.134438	3.3e-06							TG.16.1_34.1.	0.06465
TG.20.0_32.3.	0.008577	0.416571		TG.20.0_32.3.	0.0219805	0.047601		TG.20.0_32.3.	0.00691125	0.175196		TG.20.0_34.1.	-0.048321	0.005452		TG.20.0_34.1.	-0.105446	3e-05							TG.16.0_34.0.	0.067755
TG.18.1_36.5.	0.0517793	0.029608		TG.18.1_36.5.	0.0400943	0.133956		TG.18.1_36.5.	0.0159993	0.177019		TG.18.1_36.5.	-0.107942	2.14e-07		TG.18.1_36.5.	-0.131054	9.03e-07							TG.20.0_32.3.	0.021981
TG.18.3_32.0.	0.0590185	0.002739		TG.18.3_32.0.	0.0154572	0.462515		TG.18.3_32.0.	0.0126372	0.17744		TG.18.3_32.0.	-0.0997413	4.93e-09		TG.18.3_32.0.	-0.129669	1.12e-06							TG.18.2_34.4.	0.034617
PC.ae.C44.6	-0.012877	0.268225		PC.ae.C44.6	-0.0068122	0.604614		PC.ae.C44.6	0.00859373	0.178472		PC.ae.C44.6	-0.020061	0.015043		PC.ae.C44.6	-0.0295511	0.001558							TG.20.0_34.1.	0.073293
CE.16.1.	0.0434693	0.310824		CE.16.1.	0.00512533	0.917489		CE.16.1.	-0.030928	0.179415		CE.16.1.	-0.0492778	0.343952		CE.16.1.	-0.127324	0.002671							TG.16.1_34.0.	0.042942
TG.18.1_33.1.	0.0554967	0.021445		TG.18.1_33.1.	0.0554456	0.060585		TG.18.1_33.1.	0.0175838	0.181144		TG.18.1_33.1.	-0.105667	3.33e-05		TG.18.1_33.1.	-0.132863	8.95e-07							TG.22.6_32.0.	0.027238
TG.18.1_32.2.	0.0633171	0.011098		TG.18.1_32.2.	0.039669	0.186688		TG.18.1_32.2.	0.0171981	0.181742		TG.18.1_32.2.	-0.118445	7.13e-08		TG.18.1_32.2.	-0.144589	5.12e-07							DHA	-0.09624
TG.20.1_34.1.	0.0500516	0.031866		TG.20.1_34.1.	0.0428551	0.104914		TG.20.1_34.1.	0.0153166	0.181754		TG.20.1_34.1.	-0.0714535	3.59e-05		TG.20.1_34.1.	-0.102515	3.07e-05							TG.18.1_36.2.	0.074584
TG.18.3_34.2.	0.0439191	0.03454		TG.18.3_34.2.	0.0358245	0.194917		TG.18.3_34.2.	0.0162208	0.182733		TG.18.3_34.2.	-0.103214	1.74e-07		TG.18.3_34.2.	-0.134058	2.95e-07							TG.20.5_36.2.	0.040666
PC.aa.C32.0	-0.001923	0.895819		PC.aa.C32.0	-0.004321	0.856088		PC.aa.C32.0	0.0159699	0.18342		PC.aa.C32.0	-0.0185586	0.240034		PC.aa.C32.0	-0.0358342	0.035916							TG.20.1_32.2.	0.021485
TG.18.1_31.0.	0.060558	0.023118		TG.18.1_31.0.	0.0317901	0.169186		TG.18.1_31.0.	0.0138088	0.189578		TG.18.1_31.0.	-0.119673	0.000173		TG.18.1_31.0.	-0.121673	1.02e-05							lysoPC.a.C20.4	0.032606
Glu	-0.044175	0.161754		Glu	-0.100285	0.060515		Glu	-0.0319725	0.191078		Glu	0.00755843	0.805565		Glu	0.0440323	0.232384							TG.18.1_36.1.	0.072835
PC.ae.C38.1	0.0274676	0.159295		PC.ae.C38.1	0.00058055	0.983051		PC.ae.C38.1	0.0174222	0.191731		PC.ae.C38.1	-0.016094	0.122433		PC.ae.C38.1	-0.0133842	0.342125							Glu	-0.10029
TG.18.3_38.5.	0.0083359	0.349805		TG.18.3_38.5.	0.0159289	0.216241		TG.18.3_38.5.	0.00681764	0.197857		TG.18.3_38.5.	-0.0352521	0.215736		TG.18.3_38.5.	-0.0591873	2.39e-10							TG.18.1_33.1.	0.055446
TG.18.1_30.0.	0.0807949	0.00488		TG.18.1_30.0.	0.0392768	0.181391		TG.18.1_30.0.	0.0171019	0.199651		TG.18.1_30.0.	-0.152375	1.86e-07		TG.18.1_30.0.	-0.189416	5.86e-07							TG.16.1_38.4.	0.01958
PC.ae.C42.4	0.0037364	0.672421		PC.ae.C42.4	0.00674709	0.539552		PC.ae.C42.4	0.00604117	0.20072		PC.ae.C42.4	-0.0127856	0.015547		PC.ae.C42.4	-0.0225013	0.001219							TG.17.1_36.3.	0.037112
TG.18.3_36.1.	0.0411171	0.063476		TG.18.3_36.1.	0.0219657	0.333844		TG.18.3_36.1.	0.0131347	0.201267		TG.18.3_36.1.	-0.0992521	7.53e-09		TG.18.3_36.1.	-0.11681	3.53e-06							TG.16.1_36.2.	0.06273
TG.18.2_36.0.	0.0572001	0.02173		TG.18.2_36.0.	0.0345504	0.18903		TG.18.2_36.0.	0.0148163	0.20285		TG.18.2_36.0.	-0.117135	9.08e-09		TG.18.2_36.0.	-0.130119	4.62e-06							TG.17.2_34.3.	0.033674
TG.20.1_34.0.	0.0287893	0.043105		TG.20.1_34.0.	0.0230002	0.11133		TG.20.1_34.0.	0.00877345	0.203893		TG.20.1_34.0.	-0.0459805	0.129658		TG.20.1_34.0.	-0.0447841	0.001507							TG.16.1_36.3.	0.05784
TG.20.5_34.0.	0.0188554	0.136447		TG.20.5_34.0.	0.0144897	0.176904		TG.20.5_34.0.	0.00677128	0.206511		TG.20.5_34.0.	-0.0298281	0.240911		TG.20.5_34.0.	-0.040367	5.15e-06							Hex2Cer.d18.1.22.0.	-0.01661
PC.aa.C30.0	0.0143489	0.178026		PC.aa.C30.0	0.0107926	0.461314		PC.aa.C30.0	0.00790421	0.207007		PC.aa.C30.0	-0.0206107	0.018513		PC.aa.C30.0	-0.0333382	9.14e-05							TG.16.1_38.3.	0.01799
TG.20.4_30.0.	0.0248875	0.04441		TG.20.4_30.0.	0.00873407	0.41914		TG.20.4_30.0.	0.00635822	0.208394		TG.20.4_30.0.	-0.0575692	0.03371		TG.20.4_30.0.	-0.067277	3.2e-06							TG.18.0_32.0.	0.058237
TG.16.1_38.3.	0.016774	0.064581		TG.16.1_38.3.	0.0179903	0.072428		TG.16.1_38.3.	0.005975	0.209369		TG.16.1_38.3.	-0.0313857	6.32e-06		TG.16.1_38.3.	-0.0360426	0.000283							alpha.AAA	0.028865
TCA	0.018468	0.246157		TCA	-0.0065997	0.157892		TCA	-0.0023596	0.209781		TCA	-0.0480786	4.73e-05		TCA	-0.0125091	0.00053							lysoPC.a.C20.3	0.020216
TG.22.5_34.2.	0.0356955	0.038528		TG.22.5_34.2.	0.0360846	0.090825		TG.22.5_34.2.	0.0108224	0.211455		TG.22.5_34.2.	-0.0593366	1.42e-05		TG.22.5_34.2.	-0.0902285	1.61e-06							TG.18.1_36.3.	0.056888
TG.18.2_35.1.	0.0704019	0.085041		TG.18.2_35.1.	0.0371171	0.147229		TG.18.2_35.1.	0.014246	0.211536		TG.18.2_35.1.	-0.078035	6.06e-06		TG.18.2_35.1.	-0.0997781	9.07e-06							TG.22.4_32.0.	0.018774
SM..OH..C14.1	0.0109776	0.342346		SM..OH..C14.1	0.0200278	0.207786		SM..OH..C14.1	0.00812217	0.21282		SM..OH..C14.1	-0.0281688	0.002227		SM..OH..C14.1	-0.0517106	1.37e-06							TG.18.3_36.2.	0.049944
TG.20.4_32.0.	0.0509185	0.002955		TG.20.4_32.0.	0.026662	0.129646		TG.20.4_32.0.	0.0100312	0.215846		TG.20.4_32.0.	-0.0693388	1.3e-07		TG.20.4_32.0.	-0.0950445	8.32e-07							TG.18.2_34.1.	0.05504
PC.aa.C38.4	0.0172889	0.202245		PC.aa.C38.4	0.0161291	0.406509		PC.aa.C38.4	0.00993392	0.217713		PC.aa.C38.4	-0.0335631	0.001818		PC.aa.C38.4	-0.0529809	1.6e-06							Arg	-0.03582
AABA	-5.57e-05	0.997288		AABA	-0.0089806	0.592962		AABA	-0.0089535	0.219344		AABA	-0.0068128	0.50487		AABA	-0.0308191	0.019522							Cer.d18.2.16.0.	0.004337
TG.17.1_36.3.	0.0505149	0.002568		TG.17.1_36.3.	0.0371116	0.065213		TG.17.1_36.3.	0.010484	0.220151		TG.17.1_36.3.	-0.0539777	7.32e-05		TG.17.1_36.3.	-0.0823858	1.8e-06							DG.18.1_18.1.	0.032972
PC.ae.C36.1	0.0057307	0.662637		PC.ae.C36.1	0.00326835	0.847599		PC.ae.C36.1	0.00868633	0.22019		PC.ae.C36.1	-0.0361449	0.000302		PC.ae.C36.1	-0.0530674	2.83e-07							HexCer.d18.1.24.1.	0.030094
PC.aa.C38.0	0.0068619	0.509226		PC.aa.C38.0	0.00499041	0.736674		PC.aa.C38.0	0.00771829	0.220221		PC.aa.C38.0	-0.0313486	0.000133		PC.aa.C38.0	-0.0450972	9.23e-06							TG.18.3_34.3.	0.028932
TG.16.1_36.4.	0.0413913	0.031915		TG.16.1_36.4.	0.0423353	0.111917		TG.16.1_36.4.	0.0137534	0.222408		TG.16.1_36.4.	-0.0960434	4.96e-06		TG.16.1_36.4.	-0.0949011	1.66e-05							TG.16.0_34.4.	0.02672
TG.17.1_34.3.	0.0279976	0.013804		TG.17.1_34.3.	0.0176927	0.099956		TG.17.1_34.3.	0.00551449	0.22552		TG.17.1_34.3.	-0.0379538	0.160232		TG.17.1_34.3.	-0.0350161	4.15e-05							TG.18.1_35.2.	0.049007
SM.C24.0	0.0072287	0.559178		SM.C24.0	0.0185067	0.330414		SM.C24.0	0.0100607	0.226105		SM.C24.0	-0.0218535	0.087554		SM.C24.0	-0.0506113	0.000404							TG.20.3_34.0.	0.019632
PC.aa.C34.1	0.0136035	0.307953		PC.aa.C34.1	0.00699774	0.719209		PC.aa.C34.1	0.0096304	0.226423		PC.aa.C34.1	-0.0360623	0.000224		PC.aa.C34.1	-0.0592992	2.38e-07							TG.16.0_36.6.	0.018436
TG.16.0_36.5.	0.0394613	0.060839		TG.16.0_36.5.	0.0274806	0.296353		TG.16.0_36.5.	0.0139466	0.22729		TG.16.0_36.5.	-0.104646	8.48e-08		TG.16.0_36.5.	-0.124623	7.28e-07							TG.22.5_34.2.	0.036085
SM.C20.2	0.0016938	0.802286		SM.C20.2	0.013042	0.107564		SM.C20.2	0.00408149	0.232254		SM.C20.2	-0.0079548	0.132871		SM.C20.2	-0.0234427	0.000277							TMCA	-0.00352
TG.18.3_38.6.	0.0028563	0.768588		TG.18.3_38.6.	0.00372594	0.754232		TG.18.3_38.6.	0.00583315	0.23351		TG.18.3_38.6.	-0.0262585	0.135017		TG.18.3_38.6.	-0.0341961	3.18e-06							TG.20.2_34.3.	0.019789
TG.16.0_32.2.	0.0705322	0.004931		TG.16.0_32.2.	0.0130406	0.608405		TG.16.0_32.2.	0.0144402	0.236169		TG.16.0_32.2.	-0.141046	2.97e-08		TG.16.0_32.2.	-0.170717	2.16e-07							SM.C26.1	0.010923
TG.16.0_36.3.	0.0500161	0.039801		TG.16.0_36.3.	0.0512966	0.12894		TG.16.0_36.3.	0.0174954	0.237322		TG.16.0_36.3.	-0.102795	3.88e-06		TG.16.0_36.3.	-0.135089	1.74e-06							TG.16.0_34.3.	0.048318
TG.18.2_30.0.	0.0771652	0.002262		TG.18.2_30.0.	0.0133729	0.593632		TG.18.2_30.0.	0.0135633	0.237596		TG.18.2_30.0.	-0.151197	4.93e-08		TG.18.2_30.0.	-0.177965	2.02e-07							TG.14.0_34.3.	0.026525
TG.14.0_36.4.	0.0522243	0.018668		TG.14.0_36.4.	0.0353832	0.1521		TG.14.0_36.4.	0.0129518	0.237616		TG.14.0_36.4.	-0.110395	2.84e-08		TG.14.0_36.4.	-0.124241	6.43e-07							TG.14.0_34.0.	0.033807
SM.C16.0	0.0105538	0.407378		SM.C16.0	0.025048	0.20375		SM.C16.0	0.00982621	0.238663		SM.C16.0	-0.0316937	0.002321		SM.C16.0	-0.0569984	2.87e-06							TG.18.1_34.3.	0.052627
TG.18.1_35.2.	0.0567874	0.009507		TG.18.1_35.2.	0.0490073	0.089179		TG.18.1_35.2.	0.0151825	0.242193		TG.18.1_35.2.	-0.0829432	1.87e-05		TG.18.1_35.2.	-0.116149	2.87e-06							TG.17.1_34.3.	0.017693
PC.aa.C38.6	0.0141133	0.300707		PC.aa.C38.6	0.0193305	0.323048		PC.aa.C38.6	0.0096618	0.242245		PC.aa.C38.6	-0.0402635	6.62e-05		PC.aa.C38.6	-0.0573956	6.67e-07							TG.18.1_34.1.	0.058208
TG.16.0_35.3.	0.0331294	0.04817		TG.16.0_35.3.	0.0228811	0.19792		TG.16.0_35.3.	0.00909124	0.242979		TG.16.0_35.3.	-0.0611024	4.86e-06		TG.16.0_35.3.	-0.0837725	1.99e-06							TG.16.0_38.2.	0.038291
TG.18.0_36.5.	0.031619	0.023159		TG.18.0_36.5.	0.0175639	0.29004		TG.18.0_36.5.	0.00861237	0.245255		TG.18.0_36.5.	-0.0776012	0.000178		TG.18.0_36.5.	-0.0845716	1.07e-06							Asn	-0.0294
TG.18.2_32.0.	0.0635849	0.015396		TG.18.2_32.0.	0.0245952	0.430257		TG.18.2_32.0.	0.0158851	0.245974		TG.18.2_32.0.	-0.145844	2.28e-08		TG.18.2_32.0.	-0.174609	7.96e-07							TG.20.1_34.1.	0.042855
TG.17.1_34.1.	0.0537573	0.010956		TG.17.1_34.1.	0.0314058	0.15572		TG.17.1_34.1.	0.0114973	0.24691		TG.17.1_34.1.	-0.0864502	0.000219		TG.17.1_34.1.	-0.100712	3.45e-06							TG.14.0_36.2.	0.047534
GLCAS	0.0046118	0.417633		GLCAS	0.00463138	0.336092		GLCAS	0.00271114	0.250344		GLCAS	-0.0225459	2.75e-05		GLCAS	-0.0258143	2.94e-10							SM.C18.0	0.031579
TG.18.2_36.3.	0.0513263	0.053301		TG.18.2_36.3.	0.0365804	0.205733		TG.18.2_36.3.	0.0149243	0.250992		TG.18.2_36.3.	-0.150017	1.72e-08		TG.18.2_36.3.	-0.167437	1.3e-07							TG.22.5_34.3.	0.017892
TG.14.0_36.1.	0.0775098	0.00394		TG.14.0_36.1.	0.0239168	0.356009		TG.14.0_36.1.	0.0132907	0.25572		TG.14.0_36.1.	-0.110909	6.27e-08		TG.14.0_36.1.	-0.139794	6.04e-06							SM.C20.2	0.013042
TG.18.2_36.1.	0.0655596	0.024676		TG.18.2_36.1.	0.0482323	0.158167		TG.18.2_36.1.	0.0173251	0.256136		TG.18.2_36.1.	-0.132201	7.48e-08		TG.18.2_36.1.	-0.169486	3.83e-07							Asp	-0.04277
Sarcosine	0.0292086	0.271858		Sarcosine	0.00178435	0.934146		Sarcosine	0.011235	0.256553		Sarcosine	-0.004308	0.802507		Sarcosine	-0.0224491	0.189681							TG.18.2_35.2.	0.038836
TG.18.0_36.3.	0.0680368	0.024719		TG.18.0_36.3.	0.0438608	0.184742		TG.18.0_36.3.	0.0164992	0.258034		TG.18.0_36.3.	-0.136128	5.94e-08		TG.18.0_36.3.	-0.162484	1.49e-06							TG.16.0_38.5.	0.036896
Cer.d18.1.24.1.	0.0078608	0.300965		Cer.d18.1.24.1.	0.00440681	0.646655		Cer.d18.1.24.1.	0.00516189	0.258314		Cer.d18.1.24.1.	-0.0180851	0.00458		Cer.d18.1.24.1.	-0.025875	0.00017							TG.20.1_34.0.	0.023
HCys	0.0233121	0.311322		HCys	0.0285752	0.201201		HCys	0.0127296	0.261116		HCys	0.0357026	0.013762		HCys	0.0342859	0.03925							TG.16.1_36.4.	0.042335
X3.Met.His	-0.002124	0.865402		X3.Met.His	0.00278749	0.843849		X3.Met.His	0.00690514	0.262349		X3.Met.His	-0.0436649	9.11e-05		X3.Met.His	-0.0655888	1.85e-08							TG.16.0_36.2.	0.055604
Cer.d18.2.24.0.	0.008263	0.130142		Cer.d18.2.24.0.	0.00732733	0.293234		Cer.d18.2.24.0.	0.00350349	0.262613		Cer.d18.2.24.0.	-0.0089575	0.018006		Cer.d18.2.24.0.	-0.0165555	3.26e-05							TG.16.0_34.1.	0.055738
TG.20.4_36.2.	0.0380097	0.050843		TG.20.4_36.2.	0.0483057	0.116909		TG.20.4_36.2.	0.0144606	0.262849		TG.20.4_36.2.	-0.064252	9.87e-05		TG.20.4_36.2.	-0.100019	1.15e-05							TG.18.3_34.1.	0.045313
TG.18.0_32.1.	0.0811276	0.004164		TG.18.0_32.1.	0.0322269	0.205448		TG.18.0_32.1.	0.0128216	0.266702		TG.18.0_32.1.	-0.14678	1.92e-06		TG.18.0_32.1.	-0.147178	1.02e-05							TG.20.3_34.3.	0.01824
TG.18.2_32.2.	0.0566313	0.015569		TG.18.2_32.2.	0.0273903	0.297886		TG.18.2_32.2.	0.013275	0.267424		TG.18.2_32.2.	-0.115915	3.27e-08		TG.18.2_32.2.	-0.136583	4.77e-07							TG.20.3_32.2.	0.016953
TG.18.1_38.7.	0.0306427	0.025664		TG.18.1_38.7.	0.0117484	0.365408		TG.18.1_38.7.	0.00688532	0.269923		TG.18.1_38.7.	-0.0262231	0.012546		TG.18.1_38.7.	-0.048067	1.58e-05							TG.22.5_32.1.	0.019107
PC.ae.C36.5	0.0155255	0.248751		PC.ae.C36.5	0.0130674	0.499824		PC.ae.C36.5	0.00878508	0.271234		PC.ae.C36.5	-0.0391736	5.21e-05		PC.ae.C36.5	-0.0636738	9.77e-09							TG.20.4_36.2.	0.048306
TG.18.1_34.2.	0.0498856	0.036986		TG.18.1_34.2.	0.0480791	0.136256		TG.18.1_34.2.	0.0157499	0.271784		TG.18.1_34.2.	-0.0989803	3.19e-06		TG.18.1_34.2.	-0.13266	4.34e-06							TG.18.1_32.1.	0.050836
TG.20.3_34.1.	0.0293504	0.145953		TG.20.3_34.1.	0.0277037	0.258503		TG.20.3_34.1.	0.011559	0.273409		TG.20.3_34.1.	-0.06668	0.004965		TG.20.3_34.1.	-0.0851679	8.28e-06							TLCA	-0.00091
PC.ae.C34.1	0.0083943	0.548001		PC.ae.C34.1	0.00434102	0.825604		PC.ae.C34.1	0.00891561	0.274571		PC.ae.C34.1	-0.0351126	0.000222		PC.ae.C34.1	-0.0524352	3.67e-06							TG.18.1_36.6.	0.031731
TG.18.0_34.3.	0.0567901	0.00309		TG.18.0_34.3.	0.0244625	0.225236		TG.18.0_34.3.	0.0107295	0.28352		TG.18.0_34.3.	-0.0988588	3.92e-06		TG.18.0_34.3.	-0.111452	2.7e-06							TG.17.2_36.3.	0.015293
PC.ae.C38.5	0.0108145	0.411775		PC.ae.C38.5	0.0119221	0.546077		PC.ae.C38.5	0.00876238	0.287387		PC.ae.C38.5	-0.0422583	3.86e-05		PC.ae.C38.5	-0.0600224	1.52e-07							TG.16.0_40.7.	0.03415
TG.18.1_35.3.	0.0296608	0.050765		TG.18.1_35.3.	0.0189912	0.344777		TG.18.1_35.3.	0.00913381	0.289503		TG.18.1_35.3.	-0.0607332	4.95e-06		TG.18.1_35.3.	-0.0890047	3.45e-06							TG.22.5_34.1.	0.038533
HexCer.d16.1.22.0.	0.0018545	0.593069		HexCer.d16.1.22.0.	5.79e-06	0.999025		HexCer.d16.1.22.0.	0.00243656	0.290735		HexCer.d16.1.22.0.	-0.0060321	0.010893		HexCer.d16.1.22.0.	-0.0035428	0.205453							TG.20.2_34.1.	0.034331
TG.18.3_32.1.	0.0481128	0.007335		TG.18.3_32.1.	0.0296921	0.132251		TG.18.3_32.1.	0.0100232	0.290961		TG.18.3_32.1.	-0.0867381	2.3e-08		TG.18.3_32.1.	-0.105045	8.37e-07							TG.18.2_38.5.	0.036701
H1	0.0009803	0.964088		H1	-0.0099035	0.672826		H1	0.0112698	0.293844		H1	0.023083	0.047048		H1	-0.014282	0.370314							PC.aa.C38.1	0.041035
Ile	0.0012117	0.940866		Ile	-0.015827	0.419277		Ile	-0.0086243	0.294105		Ile	-0.0366916	0.017367		Ile	-0.0400202	0.018446							AA	-0.0451
TLCA	-0.000431	0.585286		TLCA	-0.0009141	0.117893		TLCA	-0.0002842	0.294123		TLCA	-0.0033743	6.07e-06		TLCA	-0.0008504	0.041753							TG.18.1_32.0.	0.051925
PC.aa.C38.5	0.0169038	0.212222		PC.aa.C38.5	0.0192028	0.342834		PC.aa.C38.5	0.00884797	0.295696		PC.aa.C38.5	-0.0381161	0.000206		PC.aa.C38.5	-0.0561969	2.05e-06							TG.16.0_36.3.	0.051297
PC.ae.C32.2	0.0009204	0.88679		PC.ae.C32.2	0.00657161	0.393324		PC.ae.C32.2	0.00353169	0.297131		PC.ae.C32.2	-0.0171134	0.000216		PC.ae.C32.2	-0.022375	2.92e-06							TG.20.4_32.0.	0.026662
TG.16.0_38.5.	0.0393988	0.028557		TG.16.0_38.5.	0.0368956	0.109713		TG.16.0_38.5.	0.0105423	0.29841		TG.16.0_38.5.	-0.0701778	3.22e-06		TG.16.0_38.5.	-0.0958964	2.63e-06							TG.18.3_34.0.	0.029837
TG.18.2_34.0.	0.0706076	0.008543		TG.18.2_34.0.	0.0339822	0.293043		TG.18.2_34.0.	0.0149547	0.29887		TG.18.2_34.0.	-0.127553	5.78e-07		TG.18.2_34.0.	-0.152155	2.91e-06							TG.16.1_30.1.	0.02539
TG.16.1_30.1.	0.0238157	0.32296		TG.16.1_30.1.	0.02539	0.131624		TG.16.1_30.1.	0.0077585	0.300032		TG.16.1_30.1.	-0.0836695	0.02055		TG.16.1_30.1.	-0.103048	1.47e-06							TG.22.6_34.2.	0.038498
Cer.d18.1.23.0.	0.0077324	0.285375		Cer.d18.1.23.0.	0.00453396	0.562532		Cer.d18.1.23.0.	0.00352367	0.301701		Cer.d18.1.23.0.	-0.0168059	0.000911		Cer.d18.1.23.0.	-0.0247712	7.58e-06							TG.18.3_32.1.	0.029692
Hex2Cer.d18.1.18.0.	0.0018787	0.47988		Hex2Cer.d18.1.18.0.	0.00257274	0.436418		Hex2Cer.d18.1.18.0.	0.00168451	0.303222		Hex2Cer.d18.1.18.0.	-0.0042702	0.069301		Hex2Cer.d18.1.18.0.	-0.0094105	0.001659							TG.18.1_36.5.	0.040094
TG.16.0_40.6.	0.0220389	0.233634		TG.16.0_40.6.	0.0313848	0.150058		TG.16.0_40.6.	0.0100947	0.305086		TG.16.0_40.6.	-0.0513886	0.000214		TG.16.0_40.6.	-0.0830636	6.5e-06							SM..OH..C22.2	0.026164
PC.aa.C40.6	0.015684	0.249434		PC.aa.C40.6	0.0149259	0.409099		PC.aa.C40.6	0.00776196	0.305149		PC.aa.C40.6	-0.0366935	0.000186		PC.aa.C40.6	-0.0558334	4e-07							TG.20.4_36.3.	0.037163
TG.16.0_40.7.	0.0284974	0.103851		TG.16.0_40.7.	0.0341499	0.120595		TG.16.0_40.7.	0.00965678	0.306225		TG.16.0_40.7.	-0.0538648	0.000282		TG.16.0_40.7.	-0.0913236	3.23e-07							TG.18.1_34.2.	0.048079
Cer.d16.1.23.0.	0.0003779	0.898347		Cer.d16.1.23.0.	0.00163609	0.453618		Cer.d16.1.23.0.	0.00095142	0.307729		Cer.d16.1.23.0.	-0.0017991	0.32029		Cer.d16.1.23.0.	-0.0015376	0.343183							TG.18.1_38.5.	0.042319
TG.16.0_34.4.	0.0296051	0.034943		TG.16.0_34.4.	0.0267198	0.088488		TG.16.0_34.4.	0.00709318	0.308449		TG.16.0_34.4.	-0.0685911	0.000185		TG.16.0_34.4.	-0.076663	1.98e-06							C3	0.010882
HexCer.d18.1.16.0.	0.0045282	0.594488		HexCer.d18.1.16.0.	0.0101481	0.341289		HexCer.d18.1.16.0.	0.00459067	0.30938		HexCer.d18.1.16.0.	-0.0213193	0.003202		HexCer.d18.1.16.0.	-0.0218058	0.000253							TG.20.4_33.2.	0.009176
TG.18.2_33.1.	0.0461122	0.028952		TG.18.2_33.1.	0.0337024	0.176106		TG.18.2_33.1.	0.011379	0.310238		TG.18.2_33.1.	-0.086302	7.1e-05		TG.18.2_33.1.	-0.107855	2.48e-06							TG.18.0_36.2.	0.052037
TG.17.2_36.2.	0.0127559	0.234062		TG.17.2_36.2.	0.0221398	0.042136		TG.17.2_36.2.	0.00459838	0.310558		TG.20.2_32.0.	-0.0486178	0.095926		TG.20.2_32.0.	-0.0595103	5.65e-05							TG.16.0_38.3.	0.040611
PC.ae.C38.0	0.0022826	0.779776		PC.ae.C38.0	0.00869102	0.503578		PC.ae.C38.0	0.00539784	0.311093		PC.ae.C38.0	-0.0265556	5.29e-05		PC.ae.C38.0	-0.0336721	1.4e-05							Ser	-0.0261
PC.ae.C44.5	-0.002359	0.79621		PC.ae.C44.5	0.00175429	0.889035		PC.ae.C44.5	0.00532673	0.311142		PC.ae.C44.5	-0.019175	0.001116		PC.ae.C44.5	-0.0341636	3.23e-06							HexCer.d18.1.18.1.	0.002967
TG.20.2_34.3.	0.0152223	0.069122		TG.20.2_34.3.	0.0197886	0.093152		TG.20.2_34.3.	0.00571017	0.312784		TG.20.2_34.3.	-0.0314551	0.000126		TG.20.2_34.3.	-0.030018	0.001492							TG.20.5_34.1.	0.026835
TG.22.4_32.0.	0.015926	0.082411		TG.22.4_32.0.	0.018774	0.079728		TG.22.4_32.0.	0.00507889	0.315419		TG.22.4_32.0.	-0.0185471	0.001631		TG.22.4_32.0.	-0.0340291	0.000601							PC.aa.C34.3	0.024894
PC.ae.C40.4	0.0033584	0.715755		PC.ae.C40.4	0.0034611	0.790351		PC.ae.C40.4	0.00565921	0.320438		PC.ae.C40.4	-0.0224837	0.00758		PC.ae.C40.4	-0.038053	1.19e-05							PC.ae.C38.3	0.020876
TG.18.0_30.0.	0.0692735	0.006841		TG.18.0_30.0.	0.0277986	0.259939		TG.18.0_30.0.	0.0107385	0.326689		TG.18.0_30.0.	-0.137753	0.004157		TG.18.0_30.0.	-0.141915	5.66e-05							TG.18.2_35.1.	0.037117
X3.IAA	0.0118202	0.275855		X3.IAA	0.0136387	0.232534		X3.IAA	0.00486891	0.326839		X3.IAA	-0.0351405	0.006563		X3.IAA	-0.032801	0.010009							TG.16.0_40.6.	0.031385
TG.20.5_36.2.	0.0382693	0.024795		TG.20.5_36.2.	0.0406662	0.056857		TG.20.5_36.2.	0.00883013	0.328754		TG.20.5_36.2.	-0.0350201	0.002127		TG.20.5_36.2.	-0.0716199	5.96e-06							TG.14.0_36.4.	0.035383
HexCer.d18.1.24.1.	0.0054048	0.741994		HexCer.d18.1.24.1.	0.0300942	0.087158		HexCer.d18.1.24.1.	0.00801707	0.329339		HexCer.d18.1.24.1.	-0.0180453	0.200431		HexCer.d18.1.24.1.	-0.0324836	0.008182							TG.20.3_34.2.	0.032312
lysoPC.a.C28.1	0.0029593	0.588345		lysoPC.a.C28.1	0.00678546	0.283602		lysoPC.a.C28.1	0.00261918	0.32937		lysoPC.a.C28.1	-0.0025168	0.547812		lysoPC.a.C28.1	-0.0089841	0.021603							SM.C18.1	0.024956
TG.18.0_34.2.	0.0706686	0.016732		TG.18.0_34.2.	0.0276997	0.386684		TG.18.0_34.2.	0.0141042	0.330852		TG.18.0_34.2.	-0.156302	5.77e-09		TG.18.0_34.2.	-0.172657	1.89e-06							SM..OH..C22.1	0.024317
TG.16.0_36.4.	0.04415	0.049318		TG.16.0_36.4.	0.0380367	0.216616		TG.16.0_36.4.	0.0132233	0.331157		TG.16.0_36.4.	-0.108187	8.08e-07		TG.16.0_36.4.	-0.128175	1.71e-06							TG.17.1_34.1.	0.031406
TG.18.1_26.0.	0.0683179	0.005069		TG.18.1_26.0.	-0.004873	0.757186		TG.18.1_26.0.	0.008091	0.331499		TG.18.1_26.0.	-0.119367	4.11e-07		TG.18.1_26.0.	-0.173473	1.09e-06							TG.16.1_36.5.	0.02286
TG.17.2_36.3.	0.0009044	0.918638		TG.17.2_36.3.	0.0152935	0.120445		TG.17.2_36.3.	0.00440427	0.334937		TG.17.2_36.3.	-0.0181212	0.033215		TG.17.2_36.3.	-0.0362164	0.000243							TCA	-0.0066
TG.18.2_38.4.	0.034786	0.061188		TG.18.2_38.4.	0.0331567	0.161912		TG.18.2_38.4.	0.00958167	0.336334		TG.18.2_38.4.	-0.0641144	5.26e-06		TG.18.2_38.4.	-0.0873289	7.4e-06							TG.18.2_36.1.	0.048232
TG.18.1_33.3.	0.0266365	0.039816		TG.18.1_33.3.	0.0108645	0.314897		TG.18.1_33.3.	0.00461454	0.343704		TG.18.1_33.3.	-0.0590785	0.100133		TG.18.1_33.3.	-0.0609434	4.4e-07							TG.18.1_38.6.	0.033757
TG.16.0_38.6.	0.0375364	0.022103		TG.16.0_38.6.	0.0214368	0.280466		TG.16.0_38.6.	0.00808906	0.343747		TG.16.0_38.6.	-0.0636218	1.7e-06		TG.16.0_38.6.	-0.092322	1.73e-06							CE.16.0.	0.063013
p.Cresol.SO4	0.036222	0.114805		p.Cresol.SO4	0.00140872	0.934013		p.Cresol.SO4	-0.0088447	0.343946		p.Cresol.SO4	-0.0332506	0.046085		p.Cresol.SO4	-0.0233278	0.13609							TG.18.2_38.4.	0.033157
TG.18.1_38.6.	0.0419906	0.016247		TG.18.1_38.6.	0.0337569	0.15832		TG.18.1_38.6.	0.0100939	0.345354		TG.18.1_38.6.	-0.0628188	1.74e-05		TG.18.1_38.6.	-0.099267	1.99e-07							TG.20.0_32.4.	0.01528
TG.22.5_32.1.	0.0138277	0.223394		TG.22.5_32.1.	0.0191072	0.116225		TG.22.5_32.1.	0.00513641	0.347822		TG.22.5_32.1.	-0.0386739	9.66e-06		TG.22.5_32.1.	-0.0476955	1.83e-05							CE.14.0.	0.045608
X1.Met.His	0.003031	0.802286		X1.Met.His	0.0137838	0.342428		X1.Met.His	0.00563627	0.348087		X1.Met.His	-0.0205918	0.034321		X1.Met.His	-0.0172962	0.046108							TG.18.2_32.1.	0.038911
TG.16.0_38.3.	0.0251393	0.260577		TG.16.0_38.3.	0.0406115	0.140129		TG.16.0_38.3.	0.0107012	0.354539		TG.16.0_38.3.	-0.0692919	3.42e-05		TG.16.0_38.3.	-0.0935844	1.64e-05							TG.18.1_31.0.	0.03179
TG.20.3_36.3.	0.0324029	0.045555		TG.20.3_36.3.	0.0220752	0.313511		TG.20.3_36.3.	0.0083023	0.358986		TG.20.3_36.3.	-0.0600159	0.0043		TG.20.3_36.3.	-0.0737725	1.14e-05							SM..OH..C24.1	0.013283
SM..OH..C24.1	-0.002562	0.745812		SM..OH..C24.1	0.0132828	0.169234		SM..OH..C24.1	0.00388585	0.364586		SM..OH..C24.1	-0.0092113	0.07475		SM..OH..C24.1	-0.0339124	1e-05							PC.aa.C34.2	0.027615
DG.17.0_18.1.	0.0090636	0.519521		DG.17.0_18.1.	0.0136897	0.299528		DG.17.0_18.1.	0.00539172	0.367598		DG.17.0_18.1.	-0.051402	0.392731		DG.17.0_18.1.	-0.0138479	0.042322							TG.22.6_34.1.	0.036103
HexCer.d18.1.20.0.	0.0007247	0.906597		HexCer.d18.1.20.0.	-0.0059826	0.273271		HexCer.d18.1.20.0.	0.00264099	0.372006		HexCer.d18.1.20.0.	-0.0051681	0.176848		HexCer.d18.1.20.0.	-0.0097153	0.021813							TG.20.1_34.2.	0.029475
TG.20.1_32.1.	0.018277	0.118109		TG.20.1_32.1.	0.0210399	0.183897		TG.20.1_32.1.	0.00590195	0.374218		TG.20.1_32.1.	-0.0310333	0.000538		TG.20.1_32.1.	-0.0576338	1.2e-06							TG.20.4_34.1.	0.038704
TG.18.2_34.2.	0.0463479	0.046675		TG.18.2_34.2.	0.0407851	0.17555		TG.18.2_34.2.	0.0118281	0.374239		TG.18.2_34.2.	-0.110747	7.51e-07		TG.18.2_34.2.	-0.129579	1.23e-06							TG.20.4_32.1.	0.021505
X3.IPA	0.0042598	0.470085		X3.IPA	-0.0016138	0.847054		X3.IPA	-0.0034597	0.374804		X3.IPA	-0.0297275	0.016659		X3.IPA	-0.0358895	0.00028							TG.17.0_36.3.	0.038741
TG.18.2_35.2.	0.0279474	0.127288		TG.18.2_35.2.	0.0388359	0.10941		TG.18.2_35.2.	0.00976646	0.374874		TG.18.2_35.2.	-0.092511	0.001379		TG.18.2_35.2.	-0.0965924	4.71e-06							Pro	-0.02471
TG.18.0_30.1.	0.0549175	0.013943		TG.18.0_30.1.	0.0168171	0.328226		TG.18.0_30.1.	0.00718374	0.377798		TG.18.0_30.1.	-0.0935677	1.92e-08		TG.18.0_30.1.	-0.144585	5.55e-06							TG.18.2_36.2.	0.041916
Cystine	0.0106483	0.729997		Cystine	0.0292647	0.27411		Cystine	0.0110127	0.381262		Cystine	0.0565852	0.011782		Cystine	0.0675747	0.007307							TG.18.0_38.7.	0.009442
TG.18.2_38.5.	0.0342779	0.038301		TG.18.2_38.5.	0.0367015	0.123726		TG.18.2_38.5.	0.00887938	0.382076		TG.18.2_38.5.	-0.0672816	5.76e-07		TG.18.2_38.5.	-0.080168	2.77e-05							CE.15.0.	0.038788
BABA	0.0030544	0.356482		BABA	-0.000299	0.865674		BABA	-0.0008462	0.383663		BABA	0.00146584	0.439772		BABA	-0.0010989	0.541939							PC.aa.C30.2	0.012207
TG.16.1_28.0.	0.0215124	0.395467		TG.16.1_28.0.	0.0103723	0.378062		TG.16.1_28.0.	0.00535796	0.390653		TG.16.1_28.0.	-0.0954597	0.019439		TG.16.1_28.0.	-0.0959383	4.1e-05							TG.18.2_34.2.	0.040785
TG.20.4_32.1.	0.0360298	0.00979		TG.20.4_32.1.	0.0215047	0.172956		TG.20.4_32.1.	0.0060424	0.391854		TG.20.4_32.1.	-0.055002	1.72e-07		TG.20.4_32.1.	-0.0710887	9.38e-06							TG.16.0_32.1.	0.03871
Kynurenine	0.0106345	0.30871		Kynurenine	0.0103303	0.388071		Kynurenine	-0.0043044	0.392137		Kynurenine	-0.0324406	0.000191		Kynurenine	-0.0297679	0.00014							TG.18.2_33.1.	0.033702
TG.17.0_36.3.	0.0262477	0.191187		TG.17.0_36.3.	0.0387409	0.172961		TG.17.0_36.3.	0.010759	0.392532		TG.17.0_36.3.	-0.0695254	2.72e-05		TG.17.0_36.3.	-0.109477	8.97e-07							lysoPC.a.C18.1	0.024966
PC.ae.C36.0	-0.00801	0.374127		PC.ae.C36.0	0.00091681	0.938647		PC.ae.C36.0	0.00501331	0.392646		PC.ae.C36.0	-0.010369	0.157263		PC.ae.C36.0	-0.0113433	0.189775							TG.20.5_34.0.	0.01449
TG.20.3_34.3.	0.0054007	0.649189		TG.20.3_34.3.	0.0182401	0.115915		TG.20.3_34.3.	0.00405244	0.398115		TG.20.3_34.3.	-0.0190175	0.004468		TG.20.3_34.3.	-0.0260101	0.000877							TG.18.2_30.1.	0.029054
TG.20.4_34.1.	0.0457573	0.028033		TG.20.4_34.1.	0.0387044	0.172775		TG.20.4_34.1.	0.0106134	0.400919		TG.20.4_34.1.	-0.0709451	2.87e-05		TG.20.4_34.1.	-0.108669	3.34e-06							TG.18.1_30.0.	0.039277
PC.aa.C40.5	0.0139051	0.279994		PC.aa.C40.5	0.0122045	0.45851		PC.aa.C40.5	0.00573171	0.401458		PC.aa.C40.5	-0.026287	0.011702		PC.aa.C40.5	-0.0421691	4.24e-05							lysoPC.a.C26.1	0.004128
TG.18.1_34.4.	0.036758	0.026068		TG.18.1_34.4.	0.0235698	0.319707		TG.18.1_34.4.	0.00794182	0.407855		TG.18.1_34.4.	-0.0630494	8.09e-06		TG.18.1_34.4.	-0.084213	9.63e-06							TG.20.1_32.1.	0.02104
TG.18.0_38.7.	0.0136685	0.041867		TG.18.0_38.7.	0.00944183	0.173912		TG.18.0_38.7.	0.00242499	0.40942		TG.18.0_38.7.	-0.0132767	0.01043		TG.18.0_38.7.	-0.0210904	0.000519							TG.18.0_36.3.	0.043861
PC.ae.C38.4	0.0062345	0.623017		PC.ae.C38.4	0.00325395	0.858289		PC.ae.C38.4	0.00618734	0.411118		PC.ae.C38.4	-0.0334923	0.001428		PC.ae.C38.4	-0.0566771	7.08e-07							TG.20.2_34.2.	0.024728
Hex2Cer.d18.1.20.0.	-0.001728	0.318547		Hex2Cer.d18.1.20.0.	-0.0019851	0.41955		Hex2Cer.d18.1.20.0.	0.00159437	0.413432		Hex2Cer.d18.1.20.0.	-0.0004574	0.742337		Hex2Cer.d18.1.20.0.	-0.0005768	0.867375							TG.14.0_36.3.	0.037701
TG.16.0_38.4.	0.0370845	0.063147		TG.16.0_38.4.	0.0328315	0.191331		TG.16.0_38.4.	0.00847464	0.415573		TG.16.0_38.4.	-0.0652388	3.42e-05		TG.16.0_38.4.	-0.091537	6.32e-06							TG.18.1_32.2.	0.039669
PC.ae.C42.2	-0.000168	0.973749		PC.ae.C42.2	-0.000142	0.98292		PC.ae.C42.2	0.00239436	0.41578		PC.ae.C42.2	-0.0147237	0.002283		PC.ae.C42.2	-0.0182023	0.00023							TG.18.2_34.3.	0.036986
TG.20.3_32.0.	0.0116036	0.58502		TG.20.3_32.0.	0.0101327	0.624096		TG.20.3_32.0.	0.00707968	0.416885		TG.20.3_32.0.	-0.0385807	0.001062		TG.20.3_32.0.	-0.0338019	0.021631							TG.16.0_38.1.	0.036053
TG.20.3_36.5.	0.0136885	0.102446		TG.20.3_36.5.	0.00438877	0.506706		TG.20.3_36.5.	0.00312806	0.424772		TG.20.3_36.5.	-0.005537	0.440334		TG.20.3_36.5.	-0.019418	0.00862							lysoPC.a.C16.1	0.014073
PC.aa.C36.6	0.0070011	0.198673		PC.aa.C36.6	0.00721827	0.379331		PC.aa.C36.6	0.0027679	0.425655		PC.aa.C36.6	-0.0146898	9.27e-05		PC.aa.C36.6	-0.0242935	1.37e-06							TG.18.2_36.0.	0.03455
TG.16.0_30.2.	0.0654328	0.004723		TG.16.0_30.2.	0.00917839	0.601737		TG.16.0_30.2.	0.00640925	0.426512		TG.16.0_30.2.	-0.1325	1.27e-08		TG.16.0_30.2.	-0.17238	3.87e-07							TG.16.0_38.4.	0.032831
Hex3Cer.d18.1.16.0.	0.0043017	0.63709		Hex3Cer.d18.1.16.0.	-0.0032906	0.787745		Hex3Cer.d18.1.16.0.	-0.0044007	0.426518		Hex3Cer.d18.1.16.0.	-0.013472	0.028267		Hex3Cer.d18.1.16.0.	-0.0432201	2.74e-07							TG.16.0_33.1.	0.029052
TG.16.1_33.1.	0.0198211	0.342454		TG.16.1_33.1.	0.0103324	0.563017		TG.16.1_33.1.	-0.0063338	0.428691		TG.16.1_33.1.	-0.0739413	0.072659		TG.16.1_33.1.	-0.073965	6.88e-05							Cer.d16.1.24.0.	0.00433
TG.20.3_34.2.	0.0157345	0.344374		TG.20.3_34.2.	0.0323119	0.154651		TG.20.3_34.2.	0.00802907	0.430451		TG.20.3_34.2.	-0.0654677	0.001833		TG.20.3_34.2.	-0.068493	5.61e-05							SM..OH..C16.1	0.018601
PC.ae.C38.6	0.0108635	0.409939		PC.ae.C38.6	0.0106797	0.531782		PC.ae.C38.6	0.00554242	0.431255		PC.ae.C38.6	-0.0427091	7.25e-06		PC.ae.C38.6	-0.0595422	9.65e-09							CE.18.0.	0.055387
His	-0.005373	0.69365		His	-0.0062065	0.732336		His	-0.0061335	0.431279		His	-0.0428011	0.002224		His	-0.0187709	0.158439							TG.18.3_34.2.	0.035824
PC.ae.C40.3	0.0024793	0.728903		PC.ae.C40.3	0.005184	0.488511		PC.ae.C40.3	0.00272192	0.432273		PC.ae.C40.3	-0.0204381	0.000425		PC.ae.C40.3	-0.0204445	0.000344							TG.18.3_36.3.	0.034027
TG.17.2_36.4.	0.0208562	0.103653		TG.17.2_36.4.	0.0120569	0.396615		TG.17.2_36.4.	0.00494199	0.433145		TG.17.2_36.4.	-0.0282022	0.001194		TG.17.2_36.4.	-0.0491632	6.55e-05							TG.20.3_32.1.	0.016436
SM..OH..C22.2	0.0118994	0.311881		SM..OH..C22.2	0.0261645	0.134429		SM..OH..C22.2	0.00604825	0.433642		SM..OH..C22.2	-0.0256088	0.009689		SM..OH..C22.2	-0.0576952	4.04e-06							SM.C16.1	0.022522
TG.17.2_34.3.	0.0164823	0.232106		TG.17.2_34.3.	0.0336736	0.068162		TG.17.2_34.3.	0.00713321	0.433854		TG.17.2_34.3.	-0.0231228	0.069881		TG.17.2_34.3.	-0.0288639	0.061231							TG.16.0_35.3.	0.022881
TrpBetaine	0.0020641	0.759425		TrpBetaine	-0.0013834	0.84793		TrpBetaine	0.00263866	0.438056		TrpBetaine	-0.0023274	0.756907		TrpBetaine	-0.0125847	0.004183							HCys	0.028575
TG.16.0_33.2.	0.0454869	0.016559		TG.16.0_33.2.	0.0175296	0.317591		TG.16.0_33.2.	0.00613235	0.446265		TG.16.0_33.2.	-0.103666	0.000131		TG.16.0_33.2.	-0.0980694	3.2e-06							SM.C16.0	0.025048
PC.ae.C36.4	0.0101438	0.453068		PC.ae.C36.4	0.0112028	0.572319		PC.ae.C36.4	0.00623695	0.44827		PC.ae.C36.4	-0.0380797	0.000271		PC.ae.C36.4	-0.0616769	3.56e-08							TG.18.1_33.2.	0.030918
Serotonin	-0.058961	0.061679		Serotonin	-0.0131095	0.747325		Serotonin	0.0174803	0.451564		Serotonin	0.00909765	0.686095		Serotonin	0.00274893	0.92537							TG.18.0_32.1.	0.032227
PC.ae.C40.6	0.0071177	0.546712		PC.ae.C40.6	0.00871186	0.607949		PC.ae.C40.6	0.00526345	0.451977		PC.ae.C40.6	-0.0384397	7.17e-06		PC.ae.C40.6	-0.0486429	1.08e-06							TG.18.2_36.3.	0.03658
PC.aa.C36.1	-0.00078	0.952303		PC.aa.C36.1	-0.0028381	0.896691		PC.aa.C36.1	0.00723852	0.45226		PC.aa.C36.1	-0.0294034	0.032254		PC.aa.C36.1	-0.0539918	0.000141							TG.14.0_38.4.	0.013938
TG.17.0_32.1.	0.029321	0.123049		TG.17.0_32.1.	0.013256	0.385016		TG.17.0_32.1.	-0.0046429	0.454016		TG.17.0_32.1.	-0.0492246	6.31e-05		TG.17.0_32.1.	-0.0718725	9.01e-05							TG.16.0_32.0.	0.042581
PC.ae.C30.1	-0.00824	0.213132		PC.ae.C30.1	-0.0137307	0.036584		PC.ae.C30.1	-0.0021969	0.454828		TG.22.5_32.0.	-0.0590615	0.045745		TG.22.5_32.0.	-0.0525136	8.9e-05							SM..OH..C14.1	0.020028
lysoPC.a.C17.0	0.0016267	0.864905		lysoPC.a.C17.0	0.00754809	0.50348		lysoPC.a.C17.0	-0.0038265	0.45488		lysoPC.a.C17.0	-0.040576	2e-07		lysoPC.a.C17.0	-0.0464135	8.69e-07							TG.16.0_34.2.	0.038424
lysoPC.a.C16.0	0.0045955	0.767811		lysoPC.a.C16.0	0.0127513	0.485657		lysoPC.a.C16.0	-0.0060324	0.455594		lysoPC.a.C16.0	-0.0902863	2.65e-09		lysoPC.a.C16.0	-0.0888661	7.67e-08							TG.18.1_36.4.	0.038498
TG.14.0_38.5.	0.0119927	0.180529		TG.14.0_38.5.	0.0057353	0.562553		TG.14.0_38.5.	0.00308796	0.458082		TG.14.0_38.5.	-0.0324186	0.206921		TG.14.0_38.5.	-0.0354346	0.000139							TG.18.2_38.6.	0.026037
PC.aa.C42.5	-0.003179	0.434167		PC.aa.C42.5	0.00345498	0.479008		PC.aa.C42.5	0.00167317	0.458574		PC.aa.C42.5	-0.0057697	0.153937		PC.aa.C42.5	-0.0094363	0.008282							TG.18.0_38.6.	0.021888
PC.aa.C38.3	0.0155998	0.238282		PC.aa.C38.3	0.0155054	0.421736		PC.aa.C38.3	0.00591734	0.459054		PC.aa.C38.3	-0.0408623	0.000128		PC.aa.C38.3	-0.0612617	4.59e-08							Cer.d18.1.16.0.	0.006674
PC.ae.C38.3	0.0201297	0.081861		PC.ae.C38.3	0.0208756	0.146367		PC.ae.C38.3	0.0044406	0.46005		PC.ae.C38.3	-0.032867	5.59e-05		PC.ae.C38.3	-0.0485429	1.37e-07							TG.16.0_32.3.	0.020854
TG.18.3_36.4.	0.0216747	0.298593		TG.18.3_36.4.	0.00221393	0.920383		TG.18.3_36.4.	0.00705793	0.461398		TG.18.3_36.4.	-0.102839	7.83e-08		TG.18.3_36.4.	-0.116138	1.94e-06							TG.18.3_38.5.	0.015929
PC.aa.C28.1	0.0101096	0.350068		PC.aa.C28.1	0.00636596	0.652143		PC.aa.C28.1	0.00431874	0.462228		PC.aa.C28.1	-0.0245493	0.000954		PC.aa.C28.1	-0.0375099	3.64e-06							TG.16.0_36.4.	0.038037
TG.20.3_34.0.	0.008519	0.314554		TG.20.3_34.0.	0.0196324	0.090511		TG.20.3_34.0.	0.00345338	0.463789		TG.20.3_34.0.	-0.0237048	0.005314		TG.20.3_34.0.	-0.0362355	0.000486							TG.20.4_32.2.	0.013653
PC.ae.C42.5	0.0052634	0.525523		PC.ae.C42.5	0.00469457	0.653216		PC.ae.C42.5	0.00325217	0.466796		PC.ae.C42.5	-0.0235771	0.000102		PC.ae.C42.5	-0.0335517	1.37e-07							PC.ae.C42.1	-0.00737
TG.20.0_34.1.	0.0364392	0.109507		TG.20.0_34.1.	0.0732926	0.048668		TG.20.0_34.1.	0.0124203	0.466992		TG.22.6_32.0.	-0.0606994	6.47e-08		TG.22.6_32.0.	-0.0840874	1.06e-07							Hex2Cer.d18.1.24.0.	-0.00921
TG.22.5_34.3.	0.0216255	0.142399		TG.22.5_34.3.	0.017892	0.106266		TG.22.5_34.3.	0.00349116	0.468018		TG.22.5_34.3.	-0.0156129	0.012643		TG.22.5_34.3.	-0.0260634	0.001246							TG.18.1_30.1.	0.029521
TG.18.0_32.2.	0.0642789	0.001515		TG.18.0_32.2.	0.0139632	0.415993		TG.18.0_32.2.	0.00578359	0.4692		TG.18.0_32.2.	-0.118041	2.28e-05		TG.18.0_32.2.	-0.116936	9.43e-06							TG.18.0_34.3.	0.024462
TG.14.0_35.1.	0.0240873	0.072438		TG.14.0_35.1.	0.0133288	0.318672		TG.14.0_35.1.	0.00494764	0.47451		TG.14.0_35.1.	-0.0605878	0.125934		TG.14.0_35.1.	-0.0559517	0.000213							TG.14.0_34.1.	0.034037
TG.20.2_32.0.	0.0280593	0.020975		TG.20.2_32.0.	0.0294311	0.041911		TG.20.2_32.0.	0.00435703	0.474986		Trigonelline	-0.0212145	0.059694		Trigonelline	-0.0708859	2.13e-06							Ala	0.023093
HexCer.d18.1.24.0.	0.0057488	0.52917		HexCer.d18.1.24.0.	0.00642405	0.603024		HexCer.d18.1.24.0.	0.00381159	0.475735		HexCer.d18.1.24.0.	-0.0163779	0.052523		HexCer.d18.1.24.0.	-0.0268673	0.001801							X3.IAA	0.013639
Cer.d18.0.24.0.	-0.016953	0.13893		Cer.d18.0.24.0.	-0.0012444	0.887707		Cer.d18.0.24.0.	0.00339292	0.477121		Cer.d18.0.24.0.	-0.000906	0.900902		Cer.d18.0.24.0.	-0.0041485	0.622424							Phe	-0.02092
HexCer.d18.2.22.0.	0.0097982	0.305724		HexCer.d18.2.22.0.	0.00334014	0.782203		HexCer.d18.2.22.0.	0.00373542	0.483302		HexCer.d18.2.22.0.	-0.0030754	0.655447		HexCer.d18.2.22.0.	-0.0116647	0.089172							TG.17.2_38.6.	0.010111
TG.18.1_28.1.	0.0788017	0.001487		TG.18.1_28.1.	-0.0263295	0.384423		TG.18.1_28.1.	0.00912012	0.485068		TG.18.1_28.1.	-0.162936	1.09e-07		TG.18.1_28.1.	-0.169635	4.22e-07							TG.20.4_36.4.	0.023468
ProBetaine	0.0100323	0.545813		ProBetaine	5.66e-05	0.996951		ProBetaine	0.00444071	0.486799		ProBetaine	0.0217175	0.203732		ProBetaine	-0.0248758	0.008168							PC.aa.C36.2	0.021585
HexCer.d18.1.18.0.	-0.000366	0.941193		HexCer.d18.1.18.0.	0.00465022	0.32301		HexCer.d18.1.18.0.	-0.0012934	0.490049		HexCer.d18.1.18.0.	-0.0009576	0.767065		HexCer.d18.1.18.0.	-0.0083205	0.013446							TG.20.5_34.2.	0.019994
TG.18.2_36.4.	0.04987	0.069987		TG.18.2_36.4.	0.0199833	0.459477		TG.18.2_36.4.	0.00838218	0.490648		TG.18.2_36.4.	-0.154432	3.1e-07		TG.18.2_36.4.	-0.165791	1.68e-07							CE.20.3.	0.061953
TG.20.1_34.3.	0.0266207	0.020821		TG.20.1_34.3.	-0.0002471	0.981107		TG.20.1_34.3.	-0.0035106	0.493589		TG.20.1_34.3.	-0.0167225	0.006177		TG.20.1_34.3.	-0.028307	0.000777							TG.18.1_30.2.	0.024178
Hex3Cer.d18.1.24.1.	0.0050641	0.373419		Hex3Cer.d18.1.24.1.	-0.0013189	0.887314		Hex3Cer.d18.1.24.1.	-0.0025478	0.501874		Hex3Cer.d18.1.24.1.	-0.0124521	0.031412		Hex3Cer.d18.1.24.1.	-0.0254224	4.45e-05							TG.20.4_34.0.	0.020966
TG.20.1_32.3.	0.0159478	0.113611		TG.20.1_32.3.	0.0042572	0.696494		TG.20.1_32.3.	0.00301941	0.503878		TG.20.1_32.3.	-0.0369745	0.392622		TG.20.1_32.3.	-0.0228672	0.010301							PC.aa.C32.2	0.016032
Gly	0.0072802	0.589902		Gly	-0.0031344	0.85395		Gly	-0.0048029	0.50947		Gly	-0.054907	0.000205		Gly	-0.043193	0.00256							TG.20.3_34.1.	0.027704
TG.20.5_34.1.	0.0345789	0.050838		TG.20.5_34.1.	0.0268348	0.146157		TG.20.5_34.1.	0.00547521	0.509851		TG.20.5_34.1.	-0.0525185	6.71e-06		TG.20.5_34.1.	-0.0862218	2.2e-07							TG.18.0_30.0.	0.027799
TG.16.1_36.5.	0.0292582	0.012775		TG.16.1_36.5.	0.02286	0.157209		TG.16.1_36.5.	0.00450275	0.510229		TG.16.1_36.5.	-0.0466015	1.17e-06		TG.16.1_36.5.	-0.0620811	1.51e-05							PC.aa.C36.5	0.020674
TG.18.2_28.0.	0.0636349	0.008667		TG.18.2_28.0.	-0.003549	0.863227		TG.18.2_28.0.	0.006061	0.510584		TG.18.2_28.0.	-0.139977	3.74e-08		TG.18.2_28.0.	-0.190971	1.28e-07							TG.18.0_36.4.	0.03071
Lys	0.0063673	0.559518		Lys	-0.0072121	0.503523		Lys	0.00357633	0.511039		Lys	-0.0465422	0.001683		Lys	-0.053037	8.45e-05							TG.16.0_40.8.	0.01545
beta.Ala	0.0053328	0.681857		beta.Ala	-0.0151591	0.431949		beta.Ala	-0.0051084	0.51374		beta.Ala	-0.0544092	0.000145		beta.Ala	-0.0734367	3.4e-06							CE.18.3.	0.054054
Cer.d16.1.22.0.	0.0051665	0.304157		Cer.d16.1.22.0.	0.00025959	0.959942		Cer.d16.1.22.0.	0.00166424	0.517512		Cer.d16.1.22.0.	-0.0037245	0.18496		Cer.d16.1.22.0.	-0.0036879	0.236041							TG.17.0_34.2.	0.020564
SM.C24.1	0.0120714	0.376429		SM.C24.1	0.0193861	0.330122		SM.C24.1	0.00545009	0.518532		SM.C24.1	-0.0255583	0.016538		SM.C24.1	-0.0565962	6.57e-05							HexCer.d18.1.20.0.	-0.00598
lysoPC.a.C14.0	0.0052583	0.657138		lysoPC.a.C14.0	0.00470438	0.728834		lysoPC.a.C14.0	-0.0039378	0.521268		lysoPC.a.C14.0	-0.0519309	2.46e-06		lysoPC.a.C14.0	-0.0684147	1.82e-09							Cystine	0.029265
PC.aa.C40.4	0.0038227	0.714559		PC.aa.C40.4	-0.0032427	0.8243		PC.aa.C40.4	0.0040919	0.524275		PC.aa.C40.4	-0.0180573	0.088284		PC.aa.C40.4	-0.0324517	0.000813							PC.aa.C36.3	0.020682
SM..OH..C22.1	0.0060267	0.614014		SM..OH..C22.1	0.0243174	0.155413		SM..OH..C22.1	0.00464727	0.530076		SM..OH..C22.1	-0.0260954	0.007888		SM..OH..C22.1	-0.0538087	1.5e-05							PC.ae.C34.3	0.019593
PC.ae.C40.1	0.0038549	0.686913		PC.ae.C40.1	-0.0064783	0.624693		PC.ae.C40.1	0.00394948	0.531341		PC.ae.C40.1	-0.0209872	0.050669		PC.ae.C40.1	-0.027409	0.002785							TG.16.0_38.6.	0.021437
Cer.d18.1.24.0.	0.011173	0.336007		Cer.d18.1.24.0.	0.00266014	0.845527		Cer.d18.1.24.0.	0.00363783	0.533381		Cer.d18.1.24.0.	-0.029612	0.000441		Cer.d18.1.24.0.	-0.0445137	2.58e-07							TG.20.4_36.5.	0.012561
TG.18.1_33.2.	0.0476078	0.017602		TG.18.1_33.2.	0.0309179	0.203917		TG.18.1_33.2.	0.00659194	0.534474		TG.18.1_33.2.	-0.0810104	1.16e-06		TG.18.1_33.2.	-0.105062	6.99e-06							lysoPC.a.C28.1	0.006785
TG.20.2_32.1.	0.0212793	0.0846		TG.20.2_32.1.	0.011393	0.411532		TG.20.2_32.1.	0.0034266	0.538984		TG.20.2_32.1.	-0.0301842	0.000586		TG.20.2_32.1.	-0.0588386	3.8e-05							PC.aa.C42.2	0.003899
PC.ae.C34.0	-0.011643	0.250513		PC.ae.C34.0	-0.0070852	0.643571		PC.ae.C34.0	0.00462249	0.54181		PC.ae.C34.0	-0.0149701	0.193336		PC.ae.C34.0	-0.0255687	0.028138							TG.18.2_33.0.	0.020776
CE.17.0.	0.0165268	0.570729		CE.17.0.	0.0237881	0.51234		CE.17.0.	-0.0100421	0.543587		CE.17.0.	-0.0335599	0.085956		CE.17.0.	-0.0809622	0.002487							TG.18.0_36.5.	0.017564
TG.18.0_36.4.	0.0431865	0.082273		TG.18.0_36.4.	0.03071	0.261382		TG.18.0_36.4.	0.00761894	0.545661		TG.18.0_36.4.	-0.124	2.36e-08		TG.18.0_36.4.	-0.152534	5.97e-07							TG.18.2_34.0.	0.033982
TG.18.2_36.5.	0.0206162	0.35388		TG.18.2_36.5.	0.0152422	0.505542		TG.18.2_36.5.	0.00597994	0.546428		TG.18.2_36.5.	-0.113772	3.07e-06		TG.18.2_36.5.	-0.118143	6.18e-06							Cer.d18.2.24.0.	0.007327
TG.17.0_36.4.	0.0166567	0.3051		TG.17.0_36.4.	0.0133465	0.488121		TG.17.0_36.4.	0.00503288	0.553883		TG.17.0_36.4.	-0.0671586	0.006096		TG.17.0_36.4.	-0.0797506	4.78e-07							TG.16.0_36.5.	0.027481
PC.aa.C30.2	-0.005623	0.439826		PC.aa.C30.2	0.0122068	0.175119		PC.aa.C30.2	0.00262436	0.560618		PC.aa.C30.2	-0.0020871	0.674559		PC.aa.C30.2	0.0114869	0.123771							TG.18.2_32.2.	0.02739
TG.16.0_38.7.	0.0390847	0.057079		TG.16.0_38.7.	0.0123962	0.431646		TG.16.0_38.7.	0.00450953	0.561186		TG.16.0_38.7.	-0.046205	0.121546		TG.16.0_38.7.	-0.0445588	0.00041							Creatinine	0.016714
Arg	-0.002207	0.879459		Arg	-0.0358239	0.082592		Arg	-0.0051425	0.565891		Arg	-0.0500417	0.000132		Arg	-0.0464086	0.011186							ADMA	-0.00628
TG.16.0_35.2.	0.0485463	0.036166		TG.16.0_35.2.	-0.0113852	0.748483		TG.16.0_35.2.	0.00828974	0.572559		TG.16.0_35.2.	-0.0930999	2.17e-07		TG.16.0_35.2.	-0.107121	4.05e-06							DG.17.0_18.1.	0.01369
HexCer.d18.1.23.0.	0.01723	0.106126		HexCer.d18.1.23.0.	0.00709239	0.631358		HexCer.d18.1.23.0.	0.00327182	0.577639		HexCer.d18.1.23.0.	-0.0177326	0.051276		HexCer.d18.1.23.0.	-0.0313917	0.000537							CE.18.1.	0.05939
TG.20.3_32.1.	0.0234775	0.03284		TG.20.3_32.1.	0.0164361	0.197869		TG.20.3_32.1.	0.0030387	0.577789		TG.20.3_32.1.	-0.0321218	0.000185		TG.20.3_32.1.	-0.0550569	2.09e-06							Cit	0.017331
HArg	-0.007274	0.529294		HArg	0.00624595	0.724825		HArg	-0.0043015	0.579742		HArg	-0.0084411	0.403831		HArg	-0.0074856	0.526013							TG.20.4_34.3.	0.014745
TG.18.3_35.2.	0.0134906	0.11138		TG.18.3_35.2.	0.00427835	0.614192		TG.18.3_35.2.	0.0029774	0.584685		TG.18.3_35.2.	-0.0320022	2.05e-05		TG.18.3_35.2.	-0.0440478	3.75e-05							TG.20.3_36.3.	0.022075
Cer.d18.2.18.0.	0.0041261	0.107999		Cer.d18.2.18.0.	-0.0011073	0.598635		Cer.d18.2.18.0.	0.00050359	0.587872		Cer.d18.2.18.0.	-0.0008533	0.634787		Cer.d18.2.18.0.	0.0003792	0.834754							TG.18.1_33.3.	0.010865
TG.18.0_38.6.	0.029951	0.051351		TG.18.0_38.6.	0.0218879	0.211771		TG.18.0_38.6.	0.00425891	0.588935		TG.18.0_38.6.	-0.0399713	7.87e-05		TG.18.0_38.6.	-0.0668009	1.3e-05							Cer.d18.1.26.0.	0.002256
CE.20.4.	0.0129115	0.751835		CE.20.4.	0.0290711	0.574321		CE.20.4.	-0.0120436	0.590732		CE.20.4.	-0.0340334	0.305398		CE.20.4.	-0.073886	0.036191							Thr	-0.01823
PC.ae.C42.1	-0.006176	0.23154		PC.ae.C42.1	-0.0073735	0.221045		PC.ae.C42.1	0.00164455	0.590748		PC.ae.C42.1	-0.0093978	0.142928		PC.ae.C42.1	-0.0097525	0.036109							TG.16.0_33.2.	0.01753
TG.18.1_38.5.	0.0471513	0.014552		TG.18.1_38.5.	0.0423192	0.136802		TG.18.1_38.5.	0.00638783	0.594869		TG.18.1_38.5.	-0.0536066	0.000651		TG.18.1_38.5.	-0.0973216	7.23e-06							TG.14.0_35.1.	0.013329
lysoPC.a.C20.3	0.0274446	0.020794		lysoPC.a.C20.3	0.0202158	0.07549		lysoPC.a.C20.3	0.00267708	0.598016		lysoPC.a.C20.3	-0.014879	0.047262		lysoPC.a.C20.3	-0.0182829	0.032425							TG.18.1_34.4.	0.02357
TG.16.1_38.5.	0.0161965	0.074181		TG.16.1_38.5.	0.0101375	0.405896		TG.16.1_38.5.	0.00259289	0.600483		TG.16.1_38.5.	-0.0248719	0.000891		TG.16.1_38.5.	-0.0446529	5.6e-06							DHEAS	0.018642
lysoPC.a.C18.0	-0.001495	0.919906		lysoPC.a.C18.0	0.0053251	0.779678		lysoPC.a.C18.0	-0.0042444	0.609123		lysoPC.a.C18.0	-0.0753631	9.94e-08		lysoPC.a.C18.0	-0.0764016	1.13e-06							Cys	0.021776
TG.16.0_33.1.	0.0476633	0.090655		TG.16.0_33.1.	0.0290522	0.192732		TG.16.0_33.1.	0.00534493	0.621254		TG.16.0_33.1.	-0.128644	0.000368		TG.16.0_33.1.	-0.131787	1.51e-06							HexCer.d18.1.18.0.	0.00465
FA.18.2.	-0.056703	0.335394		FA.18.2.	-0.0364122	0.449462		FA.18.2.	-0.010609	0.632665		FA.18.2.	0.117624	0.018166		FA.18.2.	0.0472674	0.281827							PC.aa.C38.6	0.019331
Cer.d18.1.18.0.	-0.001605	0.720416		Cer.d18.1.18.0.	0.00017718	0.951828		Cer.d18.1.18.0.	0.00069954	0.637498		Cer.d18.1.18.0.	-0.0032969	0.237807		Cer.d18.1.18.0.	-0.0043623	0.080827							TG.18.2_33.2.	0.020203
AA	0.0507337	0.348808		AA	-0.0451043	0.12565		AA	-0.0071859	0.638263		AA	0.026055	0.361244		AA	0.0108763	0.735881							Cer.d18.0.22.0.	-0.0064
Choline	0.002687	0.869195		Choline	-0.0019746	0.891446		Choline	0.0031837	0.645833		Choline	-0.0152688	0.158556		Choline	-0.0630349	6.68e-06							TG.18.0_30.1.	0.016817
CE.22.6.	-0.006592	0.844403		CE.22.6.	0.024674	0.600845		CE.22.6.	-0.0095589	0.64607		CE.22.6.	-0.0377275	0.271419		CE.22.6.	-0.0801928	0.012257							SM.C24.1	0.019386
Hex2Cer.d18.1.16.0.	0.0172943	0.140127		Hex2Cer.d18.1.16.0.	0.00355183	0.834954		Hex2Cer.d18.1.16.0.	-0.0030966	0.652724		Hex2Cer.d18.1.16.0.	-0.030067	0.0001		Hex2Cer.d18.1.16.0.	-0.0498965	9.77e-09							SM.C24.0	0.018507
TG.22.5_34.1.	0.0549331	0.005757		TG.22.5_34.1.	0.0385329	0.120913		TG.22.5_34.1.	0.00479273	0.655205		TG.22.5_34.1.	-0.0574455	0.000168		TG.22.5_34.1.	-0.0902964	6.16e-06							CE.18.2.	0.04953
SDMA	-0.000208	0.975411		SDMA	-0.0056713	0.400742		SDMA	-0.0013163	0.660586		SDMA	-0.0139555	0.057511		SDMA	-0.0134798	0.055911							TG.18.3_36.1.	0.021966
PC.aa.C36.0	0.0051555	0.746641		PC.aa.C36.0	-0.0022496	0.898201		PC.aa.C36.0	0.00344959	0.660878		PC.aa.C36.0	-0.0211329	0.110368		PC.aa.C36.0	-0.0345754	0.002043							GLCAS	0.004631
TG.17.1_36.4.	0.0384748	0.000966		TG.17.1_36.4.	0.00145473	0.9247		TG.17.1_36.4.	0.00282947	0.66538		TG.17.1_36.4.	-0.0410705	1.5e-06		TG.17.1_36.4.	-0.0536295	1.59e-05							TG.20.5_36.3.	0.017278
TG.20.5_36.3.	0.0300552	0.043562		TG.20.5_36.3.	0.0172778	0.336431		TG.20.5_36.3.	-0.0034791	0.665746		TG.20.5_36.3.	-0.04035	4e-05		TG.20.5_36.3.	-0.0809724	2.14e-07							HexCer.d18.1.16.0.	0.010148
lysoPC.a.C20.4	0.0201965	0.195751		lysoPC.a.C20.4	0.0326056	0.060283		lysoPC.a.C20.4	0.00326578	0.666358		lysoPC.a.C20.4	-0.0393076	0.000513		lysoPC.a.C20.4	-0.0465434	0.000647							X1.Met.His	0.013784
Cer.d18.1.22.0.	-0.001008	0.879701		Cer.d18.1.22.0.	-0.0089419	0.393779		Cer.d18.1.22.0.	0.00240965	0.666967		Cer.d18.1.22.0.	-0.0125594	0.090486		Cer.d18.1.22.0.	-0.016457	0.057755							PC.aa.C38.5	0.019203
Hex3Cer.d18.1_22.0.	0.0145793	0.300089		Hex3Cer.d18.1_22.0.	0.0141728	0.437706		Hex3Cer.d18.1_22.0.	-0.0032469	0.673941		Hex3Cer.d18.1_22.0.	0.00182867	0.885774		Hex3Cer.d18.1_22.0.	-0.0197904	0.069731							PC.ae.C34.2	0.017396
TG.20.4_36.4.	0.02652	0.11544		TG.20.4_36.4.	0.0234679	0.242403		TG.20.4_36.4.	0.00350117	0.675736		TG.20.4_36.4.	-0.0583477	0.000271		TG.20.4_36.4.	-0.0843589	1.03e-06							TG.18.1_35.3.	0.018991
TG.20.4_36.3.	0.0433044	0.018767		TG.20.4_36.3.	0.0371627	0.134695		TG.20.4_36.3.	0.00438749	0.683739		TG.20.4_36.3.	-0.0558053	0.000168		TG.20.4_36.3.	-0.0984405	3.54e-06							TG.20.4_34.2.	0.023008
Cer.d18.2.22.0.	0.002652	0.351507		Cer.d18.2.22.0.	-0.0029484	0.538797		Cer.d18.2.22.0.	0.00091278	0.686029		Cer.d18.2.22.0.	-0.0031521	0.234968		Cer.d18.2.22.0.	-0.0052464	0.084348							PC.aa.C32.1	0.015409
Hex2Cer.d18.1.14.0.	-0.001095	0.767601		Hex2Cer.d18.1.14.0.	-0.0031058	0.626516		Hex2Cer.d18.1.14.0.	0.00117143	0.687334		Hex2Cer.d18.1.14.0.	0.00157879	0.676337		Hex2Cer.d18.1.14.0.	-0.0030909	0.444722							TG.14.0_36.1.	0.023917
PC.aa.C38.1	-0.008904	0.626226		PC.aa.C38.1	0.0410349	0.123816		PC.aa.C38.1	0.00514084	0.690159		PC.aa.C38.1	0.00486053	0.754838		PC.aa.C38.1	-0.0302211	0.073313							PC.ae.C36.2	0.017392
PC.ae.C44.4	0.0076874	0.127866		PC.ae.C44.4	-0.0001154	0.983653		PC.ae.C44.4	-0.0011149	0.690765		PC.ae.C44.4	-0.0076787	0.036377		PC.ae.C44.4	-0.0120701	0.003918							TG.17.1_32.1.	0.013833
CE.18.3.	0.0264794	0.468744		CE.18.3.	0.054054	0.267151		CE.18.3.	-0.0085884	0.692109		CE.18.3.	-0.0443318	0.223492		CE.18.3.	-0.0668647	0.050719							TG.18.1_32.3.	0.017537
lysoPC.a.C16.1	0.009271	0.389966		lysoPC.a.C16.1	0.0140731	0.188393		lysoPC.a.C16.1	-0.0020129	0.692859		lysoPC.a.C16.1	-0.0445157	1.25e-06		lysoPC.a.C16.1	-0.0459126	2.11e-06							TG.14.0_34.2.	0.023474
Ind.SO4	0.0266649	0.167524		Ind.SO4	-0.0078712	0.743029		Ind.SO4	0.0043337	0.69432		Ind.SO4	-0.0683208	2.5e-05		Ind.SO4	-0.0754106	3.73e-05							PC.aa.C42.1	0.004293
PC.ae.C30.0	0.0041111	0.290504		PC.ae.C30.0	0.0029776	0.49227		PC.ae.C30.0	0.00075078	0.694638		PC.ae.C30.0	-0.0076492	0.003422		PC.ae.C30.0	-0.0109084	0.000226							TG.20.3_36.4.	0.014345
TG.22.6_34.1.	0.0490773	0.0087		TG.22.6_34.1.	0.0361035	0.172026		TG.22.6_34.1.	0.0042935	0.706072		TG.22.6_34.1.	-0.0809507	7.5e-07		TG.22.6_34.1.	-0.122622	9.25e-08							PC.ae.C36.3	0.016281
TG.20.4_34.2.	0.0391192	0.034721		TG.20.4_34.2.	0.0230083	0.346285		TG.20.4_34.2.	0.00392918	0.711459		TG.20.4_34.2.	-0.0744646	2.1e-06		TG.20.4_34.2.	-0.100784	2.22e-06							PC.aa.C40.3	-0.00601
TG.20.4_33.2.	-0.000286	0.960406		TG.20.4_33.2.	0.00917605	0.138837		TG.20.4_33.2.	0.00120842	0.712655		TG.20.4_33.2.	-0.0079067	0.011425		TG.20.4_33.2.	-0.0129255	0.065542							TG.18.1_38.7.	0.011748
TG.20.3_32.2.	0.0103693	0.173258		TG.20.3_32.2.	0.0169531	0.116174		TG.20.3_32.2.	0.00252764	0.715469		TG.20.3_32.2.	-0.0352307	0.275446		TG.20.3_32.2.	-0.0255524	0.000713							TG.16.1_28.0.	0.010372
TG.22.4_34.2.	0.0208433	0.091153		TG.22.4_34.2.	0.0115673	0.399973		TG.22.4_34.2.	0.00205186	0.719498		TG.22.4_34.2.	-0.0540592	0.046622		TG.22.4_34.2.	-0.0433684	0.0008							PC.aa.C36.6	0.007218
TG.17.1_34.2.	0.0330799	0.047294		TG.17.1_34.2.	0.0150872	0.398495		TG.17.1_34.2.	0.00278759	0.72124		TG.17.1_34.2.	-0.0642701	1.98e-06		TG.17.1_34.2.	-0.0773899	4.16e-06							DG.16.0_18.2.	0.013312
Tyr	-0.000385	0.978401		Tyr	-0.0058655	0.734875		Tyr	-0.0026093	0.723004		Tyr	-0.0200609	0.09961		Tyr	-0.0141808	0.258309							TG.18.1_28.1.	-0.02633
PC.ae.C40.2	0.0076969	0.315247		PC.ae.C40.2	0.00187512	0.861785		PC.ae.C40.2	0.00164816	0.724329		PC.ae.C40.2	-0.0247926	2.94e-05		PC.ae.C40.2	-0.0289504	7.84e-06							TG.17.0_32.1.	0.013256
TG.14.0_35.2.	0.0275676	0.038912		TG.14.0_35.2.	0.00844094	0.557555		TG.14.0_35.2.	0.00209597	0.726541		TG.14.0_35.2.	-0.0491574	0.155771		TG.14.0_35.2.	-0.068636	1.74e-06							TG.18.0_34.2.	0.0277
Val	0.0108205	0.449255		Val	-0.0043657	0.777988		Val	0.00221756	0.737765		Val	-0.0194236	0.109657		Val	-0.0393936	0.001511							CE.20.5.	0.039482
PC.ae.C30.2	-0.000738	0.685789		PC.ae.C30.2	2.98e-06	0.998736		PC.ae.C30.2	0.0002679	0.740813		PC.ae.C30.2	-0.0025839	0.006692		PC.ae.C30.2	-0.0042581	0.000154							Xanthine	0.007959
SM.C26.0	-0.003561	0.186887		SM.C26.0	-0.0011552	0.738768		SM.C26.0	-0.0005331	0.742689		SM.C26.0	-0.0004874	0.84583		SM.C26.0	-0.0071102	0.005623							Kynurenine	0.01033
Hex2Cer.d18.1.24.0.	-0.002801	0.58888		Hex2Cer.d18.1.24.0.	-0.0092078	0.22136		Hex2Cer.d18.1.24.0.	-0.0014282	0.744295		Hex2Cer.d18.1.24.0.	-0.0004242	0.91855		Hex2Cer.d18.1.24.0.	-0.0068798	0.329691							PC.ae.C32.2	0.006572
Asp	-0.006842	0.699432		Asp	-0.0427675	0.108314		Asp	-0.0039324	0.74465		Asp	-0.0421788	0.022428		Asp	-0.0601225	0.000525							Cer.d18.1.22.0.	-0.00894
PC.aa.C42.4	0.0029683	0.284303		PC.aa.C42.4	0.00129473	0.709582		PC.aa.C42.4	0.00047074	0.749605		PC.aa.C42.4	-0.0043912	0.087986		PC.aa.C42.4	-0.0089417	8.82e-05							TG.16.0_28.2.	-0.00935
TG.16.0_40.8.	0.0136545	0.28398		TG.16.0_40.8.	0.0154501	0.264222		TG.16.0_40.8.	-0.0019899	0.761786		TG.16.0_40.8.	-0.0443852	7.58e-06		TG.16.0_40.8.	-0.0738908	1.11e-07							Orn	0.018374
CE.14.0.	0.0224594	0.429138		CE.14.0.	0.0456078	0.165309		CE.14.0.	0.00429463	0.769307		CE.14.0.	-0.0372059	0.090121		CE.14.0.	-0.0796339	0.001424							TG.17.2_36.4.	0.012057
CE.18.1.	-0.006029	0.902261		CE.18.1.	0.0593896	0.303434		CE.18.1.	-0.0076281	0.771681		CE.18.1.	-0.0474676	0.271637		CE.18.1.	-0.077304	0.057229							TG.17.1_34.2.	0.015087
TG.16.0_38.2.	0.0402318	0.100449		TG.16.0_38.2.	0.0382912	0.10299		TG.16.0_38.2.	0.00363405	0.776957		TG.16.0_38.2.	-0.0731773	2.46e-05		TG.16.0_38.2.	-0.110547	2.14e-05							Hex2Cer.d18.1.24.1.	-0.00631
CE.18.2.	0.0112601	0.788927		CE.18.2.	0.0495295	0.333217		CE.18.2.	-0.0060959	0.796828		CE.18.2.	-0.0230609	0.46269		CE.18.2.	-0.0724916	0.046077							TG.22.4_34.2.	0.011567
TG.16.0_28.2.	0.0422474	0.002371		TG.16.0_28.2.	-0.0093545	0.394952		TG.16.0_28.2.	-0.0015505	0.799191		TG.16.0_28.2.	-0.0886741	0.000589		TG.16.0_28.2.	-0.103628	2.66e-06							SDMA	-0.00567
TG.22.6_32.1.	0.0208961	0.153173		TG.22.6_32.1.	0.00318388	0.816401		TG.22.6_32.1.	-0.0014769	0.802903		TG.22.6_32.1.	-0.0704765	0.002451		TG.22.6_32.1.	-0.071095	2.71e-07							Leu	-0.01557
TG.18.2_33.2.	0.023747	0.184136		TG.18.2_33.2.	0.0202027	0.32312		TG.18.2_33.2.	0.00222074	0.805955		TG.18.2_33.2.	-0.0860268	0.003695		TG.18.2_33.2.	-0.0974082	3.78e-07							t4.OH.Pro	-0.01319
PC.aa.C40.3	0.0026214	0.593696		PC.aa.C40.3	-0.0060086	0.365018		PC.aa.C40.3	-0.0006853	0.811865		PC.aa.C40.3	-0.0090245	0.063612		PC.aa.C40.3	-0.0126468	0.002637							TG.16.1_38.5.	0.010138
TG.20.4_32.2.	0.0139507	0.135294		TG.20.4_32.2.	0.0136532	0.220327		TG.20.4_32.2.	0.00111639	0.819808		TG.20.4_32.2.	-0.0405771	0.103478		TG.20.4_32.2.	-0.0636097	1.89e-07							PC.aa.C38.4	0.016129
TG.14.0_32.2.	0.057076	0.003972		TG.14.0_32.2.	0.0043148	0.772452		TG.14.0_32.2.	0.00164129	0.82877		TG.14.0_32.2.	-0.0784686	8.89e-05		TG.14.0_32.2.	-0.127741	1.81e-05							PC.aa.C40.6	0.014926
TG.20.4_36.5.	0.015745	0.102882		TG.20.4_36.5.	0.0125609	0.282832		TG.20.4_36.5.	0.00108396	0.830927		TG.20.4_36.5.	-0.0120012	0.042332		TG.20.4_36.5.	-0.0424809	5.93e-06							TG.20.2_32.1.	0.011393
lysoPC.a.C18.1	0.0148132	0.344922		lysoPC.a.C18.1	0.0249656	0.176317		lysoPC.a.C18.1	0.00173761	0.830958		lysoPC.a.C18.1	-0.0551542	1.54e-05		lysoPC.a.C18.1	-0.0642149	2.45e-05							TG.18.0_32.2.	0.013963
TG.20.4_34.3.	0.0262689	0.033009		TG.20.4_34.3.	0.0147449	0.310276		TG.20.4_34.3.	0.0012374	0.845307		TG.20.4_34.3.	-0.0388405	1.04e-06		TG.20.4_34.3.	-0.0554061	6.59e-06							TG.20.4_30.0.	0.008734
TMAO	0.0161898	0.24794		TMAO	-0.0088901	0.560691		TMAO	0.00126374	0.848072		TMAO	-0.0008295	0.937397		TMAO	-0.0313023	0.002656							Ile	-0.01583
TG.18.2_33.0.	0.0395451	0.02239		TG.18.2_33.0.	0.0207762	0.286162		TG.18.2_33.0.	0.00156147	0.850254		TG.18.2_33.0.	-0.0766662	5.56e-07		TG.18.2_33.0.	-0.100845	4.59e-06							Hex2Cer.d18.1.20.0.	-0.00199
Hex2Cer.d18.1.22.0.	-0.006624	0.289883		Hex2Cer.d18.1.22.0.	-0.0166065	0.071042		Hex2Cer.d18.1.22.0.	-0.0012381	0.859857		Hex2Cer.d18.1.22.0.	-4.36e-05	0.994504		Hex2Cer.d18.1.22.0.	-0.0023605	0.828284							PC.ae.C42.3	0.007354
CE.22.5.	-0.0467	0.087495		CE.22.5.	0.00604365	0.863815		CE.22.5.	0.00257155	0.863586		CE.22.5.	-0.0194959	0.646963		CE.22.5.	-0.0505499	0.054994							PC.aa.C38.3	0.015505
Cer.d18.2.24.1.	-4.03e-05	0.98806		Cer.d18.2.24.1.	-0.001429	0.637937		Cer.d18.2.24.1.	0.00024969	0.870317		Cer.d18.2.24.1.	-0.0050596	0.026862		Cer.d18.2.24.1.	-0.0090094	0.000927							TG.18.2_32.0.	0.024595
CE.18.0.	0.0199896	0.599454		CE.18.0.	0.055387	0.193642		CE.18.0.	0.00317228	0.870762		CE.18.0.	-0.0376332	0.163061		CE.18.0.	-0.0998062	0.001583							TG.16.0_38.7.	0.012396
TG.17.0_34.3.	0.0101576	0.282265		TG.17.0_34.3.	0.00492935	0.533487		TG.17.0_34.3.	-0.0006765	0.875332		TG.17.0_34.3.	-0.0258574	6.98e-05		TG.17.0_34.3.	-0.0336246	6.8e-06							beta.Ala	-0.01516
Cer.d18.1.25.0.	-0.004781	0.339916		Cer.d18.1.25.0.	0.00119118	0.800242		Cer.d18.1.25.0.	0.00031328	0.879218		Cer.d18.1.25.0.	-0.0134973	0.119625		Cer.d18.1.25.0.	-0.0125693	0.000869							Hex2Cer.d18.1.18.0.	0.002573
TG.18.2_38.6.	0.0353853	0.031015		TG.18.2_38.6.	0.0260368	0.211427		TG.18.2_38.6.	0.00122216	0.892052		TG.18.2_38.6.	-0.0577285	1.24e-06		TG.18.2_38.6.	-0.0851907	5.92e-07							Hex3Cer.d18.1_22.0.	0.014173
TG.22.6_34.2.	0.0167039	0.334168		TG.22.6_34.2.	0.0384977	0.131841		TG.22.6_34.2.	0.00128812	0.905248		TG.22.6_34.2.	-0.0855511	1.59e-08		TG.22.6_34.2.	-0.127763	1.17e-09							HexCer.d18.2.24.0.	-0.00835
HexCer.d18.1.18.1.	-0.001897	0.393609		HexCer.d18.1.18.1.	0.00296721	0.146096		HexCer.d18.1.18.1.	-0.0001087	0.911465		HexCer.d18.1.18.1.	0.00250573	0.541331		HexCer.d18.1.18.1.	0.0001699	0.907973							PC.aa.C36.4	0.014763
Met.SO	0.00333	0.766613		Met.SO	-0.0050317	0.714489		Met.SO	-0.0007458	0.912402		Met.SO	-0.0238097	0.014433		Met.SO	-0.012304	0.302887							X5.AVA	-0.00143
CE.20.5.	0.0063066	0.862546		CE.20.5.	0.0394818	0.387273		CE.20.5.	-0.0018291	0.928023		CE.20.5.	-0.0502015	0.151324		CE.20.5.	-0.0669623	0.039434							PC.ae.C32.1	0.010491
PC.aa.C42.6	0.0024569	0.491312		PC.aa.C42.6	-0.0027599	0.595866		PC.aa.C42.6	0.00022572	0.928802		PC.aa.C42.6	-0.0063923	0.114554		PC.aa.C42.6	-0.0127609	0.000412							PC.aa.C34.4	0.007925
TG.18.2_35.3.	0.0268602	0.101802		TG.18.2_35.3.	0.00411414	0.828122		TG.18.2_35.3.	0.0005783	0.939782		TG.18.2_35.3.	-0.0671782	0.018179		TG.18.2_35.3.	-0.0646494	5.46e-06							FA.18.2.	-0.03641
CE.20.3.	0.0350085	0.377314		CE.20.3.	0.0619531	0.244046		CE.20.3.	-0.0017446	0.941768		CE.20.3.	-0.0415188	0.329878		CE.20.3.	-0.0674768	0.074075							Cer.d16.1.23.0.	0.001636
HexCer.d18.1.22.0.	0.0110251	0.358962		HexCer.d18.1.22.0.	0.00256071	0.883592		HexCer.d18.1.22.0.	-0.0005814	0.942346		HexCer.d18.1.22.0.	-0.0192065	0.070726		HexCer.d18.1.22.0.	-0.0335055	3.82e-05							PC.ae.C40.5	0.011763
CE.15.0.	0.0157523	0.548634		CE.15.0.	0.0387884	0.174897		CE.15.0.	0.00094028	0.945314		CE.15.0.	-0.0324048	0.052487		CE.15.0.	-0.0798696	0.001259							PC.aa.C40.5	0.012204
HexCer.d18.2.24.0.	0.0049447	0.63044		HexCer.d18.2.24.0.	-0.0083468	0.438045		HexCer.d18.2.24.0.	-0.0003779	0.946317		HexCer.d18.2.24.0.	-0.0119556	0.160536		HexCer.d18.2.24.0.	-0.0188568	0.024941							TG.18.2_36.4.	0.019983
PC.aa.C42.0	0.0001838	0.97707		PC.aa.C42.0	-0.0007364	0.897431		PC.aa.C42.0	0.00015458	0.959139		PC.aa.C42.0	-0.014418	0.000565		PC.aa.C42.0	-0.0200511	1.33e-05							GABA	0.002337
TG.20.5_34.2.	0.0268183	0.057939		TG.20.5_34.2.	0.019994	0.243875		TG.20.5_34.2.	0.00037272	0.963305		TG.20.5_34.2.	-0.0591777	0.002988		TG.20.5_34.2.	-0.0716354	1.04e-06							PC.aa.C30.0	0.010793
TG.22.6_34.3.	0.0146128	0.213286		TG.22.6_34.3.	0.00911561	0.538544		TG.22.6_34.3.	-0.0002835	0.963324		TG.22.6_34.3.	-0.0487364	0.071856		TG.22.6_34.3.	-0.0512802	1.68e-06							TG.18.3_32.0.	0.015457
TG.17.0_34.2.	0.0465172	0.017938		TG.17.0_34.2.	0.0205636	0.272101		TG.17.0_34.2.	0.00036635	0.966764		TG.17.0_34.2.	-0.0874029	0.000431		TG.17.0_34.2.	-0.0878448	9.11e-06							C4	0.005329
Hex2Cer.d18.1.24.1.	-0.002135	0.689087		Hex2Cer.d18.1.24.1.	-0.006312	0.399653		Hex2Cer.d18.1.24.1.	-0.0001399	0.974168		Hex2Cer.d18.1.24.1.	-0.009517	0.030323		Hex2Cer.d18.1.24.1.	-0.0154655	0.026911							PC.aa.C42.5	0.003455
PC.aa.C40.2	0.0014424	0.769327		PC.aa.C40.2	-0.003071	0.579106		PC.aa.C40.2	5.65e-05	0.981751		PC.aa.C40.2	-0.008779	0.017274		PC.aa.C40.2	-0.0102563	0.004359							Met	-0.0124
TG.17.1_32.1.	0.0226966	0.131403		TG.17.1_32.1.	0.0138334	0.357075		TG.17.1_32.1.	-0.0001384	0.982824		TG.17.1_32.1.	-0.0379299	0.000281		TG.17.1_32.1.	-0.0619755	7.64e-06							lysoPC.a.C16.0	0.012751
TG.20.3_36.4.	0.0187637	0.108553		TG.20.3_36.4.	0.0143449	0.3623		TG.20.3_36.4.	7.98e-05	0.990662		TG.20.3_36.4.	-0.0433082	0.098209		TG.20.3_36.4.	-0.0430235	0.000332							TG.17.0_36.4.	0.013347
TG.16.0_38.1.	0.0053806	0.813917		TG.16.0_38.1.	0.0360534	0.188292		TG.16.0_38.1.	0.00011318	0.994109		TG.16.0_38.1.	-0.0322822	0.179562		TG.16.0_38.1.	-0.0935823	2.41e-05							PC.ae.C40.3	0.005184
Betaine	0.0008182	0.959334		Betaine	-0.0069301	0.707383		Betaine	5.64e-05	0.994256		Betaine	-0.0193923	0.105134		Betaine	-0.0410857	0.003469							PC.ae.C30.0	0.002978
Cer.d18.0.24.1.	-0.020653	0.012843		Cer.d18.0.24.1.	-0.0039376	0.619989		Cer.d18.0.24.1.	3.55e-05	0.994305		Cer.d18.0.24.1.	-0.0053242	0.380031		Cer.d18.0.24.1.	0.00201134	0.772988							PC.ae.C36.5	0.013067
Cer.d18.2.23.0.	0.0007024	0.762906		Cer.d18.2.23.0.	0.00060605	0.785227		Cer.d18.2.23.0.	3.87e-06	0.996863		Cer.d18.2.23.0.	-0.0020217	0.125895		Cer.d18.2.23.0.	-0.0039203	0.019523							lysoPC.a.C17.0	0.007548
CE.16.0.	0.0188581	0.637819		CE.16.0.	0.0630134	0.158856		CE.16.0.	5.78e-05	0.997703		CE.16.0.	-0.0371427	0.17791		CE.16.0.	-0.0960587	0.002012							Lys	-0.00721
C2	0.0464658	0.000511		C2	0.0387364	0.029201		C2	0.0816729	3.9e-13		DCA	-0.0338717	0.00043		DCA	-0.015085	0.01314							PC.ae.C38.0	0.008691
																									TG.18.2_36.5.	0.015242
																									TG.20.3_36.5.	0.004389
																									CE.17.0.	0.023788
																									Anserine	0.000699
																									PC.ae.C38.6	0.01068
																									Hypoxanthine	0.023852
																									FA.18.1.	-0.02772
																									TG.17.0_34.3.	0.004929
																									TG.22.6_34.3.	0.009116
																									Cer.d18.2.22.0.	-0.00295
																									PC.ae.C42.4	0.006747
																									Cer.d18.1.20.0.	-0.0015
																									PC.ae.C38.5	0.011922
																									TG.14.0_35.2.	0.008441
																									TMAO	-0.00889
																									Cer.d18.1.23.0.	0.004534
																									TG.14.0_38.5.	0.005735
																									TG.16.1_33.1.	0.010332
																									PC.ae.C36.4	0.011203
																									CE.20.4.	0.029071
																									PC.aa.C40.2	-0.00307
																									C0	-0.00921
																									AABA	-0.00898
																									TG.18.2_30.0.	0.013373
																									PC.aa.C42.6	-0.00276
																									Cer.d18.2.18.0.	-0.00111
																									CE.22.6.	0.024674
																									TG.16.0_30.2.	0.009178
																									HexCer.d18.1.24.0.	0.006424
																									PC.ae.C44.6	-0.00681
																									PC.ae.C40.6	0.008712
																									TG.16.0_32.2.	0.013041
																									TG.18.3_35.2.	0.004278
																									Cer.d18.0.24.1.	-0.00394
																									TG.20.3_32.0.	0.010133
																									PC.ae.C40.1	-0.00648
																									Hex2Cer.d18.1.14.0.	-0.00311
																									DG.18.2_18.2.	0.010025
																									HexCer.d18.1.23.0.	0.007092
																									Cer.d18.2.24.1.	-0.00143
																									PC.ae.C34.0	-0.00709
																									TG.18.3_30.0.	0.006141
																									Cer.d18.1.24.1.	0.004407
																									PC.aa.C28.1	0.006366
																									PC.ae.C42.5	0.004695
																									H1	-0.0099
																									PC.ae.C38.2	0.005679
																									Gln	0.006847
																									TG.20.1_32.3.	0.004257
																									Betaine	-0.00693
																									PC.aa.C42.4	0.001295
																									HipAcid	-0.00617
																									Met.SO	-0.00503
																									PC.aa.C34.1	0.006998
																									HArg	0.006246
																									lysoPC.a.C14.0	0.004704
																									His	-0.00621
																									Tyr	-0.00587
																									PC.aa.C38.0	0.00499
																									SM.C26.0	-0.00116
																									Ind.SO4	-0.00787
																									Serotonin	-0.01311
																									TG.16.0_35.2.	-0.01139
																									TG.18.3_38.6.	0.003726
																									TG.18.1_26.0.	-0.00487
																									PC.aa.C32.3	0.002136
																									TG.14.0_32.2.	0.004315
																									Val	-0.00437
																									lysoPC.a.C18.0	0.005325
																									HexCer.d18.2.22.0.	0.00334
																									Cer.d18.2.23.0.	0.000606
																									Hex3Cer.d18.1.16.0.	-0.00329
																									PC.ae.C40.4	0.003461
																									Cer.d18.1.25.0.	0.001191
																									TG.22.6_32.1.	0.003184
																									PC.aa.C40.4	-0.00324
																									PC.ae.C34.1	0.004341
																									TG.18.2_35.3.	0.004114
																									Hex2Cer.d18.1.16.0.	0.003552
																									Putrescine	-0.00101
																									X3.Met.His	0.002787
																									Cer.d18.1.24.0.	0.00266
																									X3.IPA	-0.00161
																									PC.ae.C36.1	0.003268
																									TrpBetaine	-0.00138
																									Gly	-0.00313
																									PC.aa.C32.0	-0.00432
																									TG.17.2_38.5.	-0.00145
																									PC.ae.C38.4	0.003254
																									PC.ae.C40.2	0.001875
																									TG.18.2_28.0.	-0.00355
																									CE.22.5.	0.006044
																									BABA	-0.0003
																									Trp	0.002727
																									HexCer.d18.1.22.0.	0.002561
																									Hex3Cer.d18.1.24.1.	-0.00132
																									Cer.d18.0.24.0.	-0.00124
																									PC.ae.C44.5	0.001754
																									Choline	-0.00197
																									PC.aa.C36.1	-0.00284
																									PC.aa.C42.0	-0.00074
																									PC.aa.C36.0	-0.00225
																									AconAcid	-0.0026
																									CE.16.1.	0.005125
																									TG.18.3_36.4.	0.002214
																									PC.ae.C44.3	0.00029
																									TG.17.1_36.4.	0.001455
																									p.Cresol.SO4	0.001409
																									Sarcosine	0.001784
																									PC.ae.C36.0	0.000917
																									Cer.d18.1.18.0.	0.000177
																									Cer.d16.1.22.0.	0.00026
																									TG.20.1_34.3.	-0.00025
																									PC.ae.C42.2	-0.00014
																									PC.ae.C38.1	0.000581
																									PC.ae.C44.4	-0.00012
																									TG.16.0_28.1.	0.000227
																									ProBetaine	5.66e-05
																									PC.ae.C30.2	2.98e-06
																									HexCer.d16.1.22.0.	5.79e-06

## Sheet: Sheet 2_SIMILAR
Metabolite	Estimate	L B-b3	Estimate	H B-b3			Metabolite	Estimate	L B-B3	Estimate	H B-B7		Metabolite	Estimate	H b-b3	Estimate	h b-b7		Metabolite	Estimate	Lb-b3	Estimate	Hb-b3	Estimate	hb-b7
Lac	0.367864	1.62E-10	0.23548	1.71e-05			Lac	0.367864	1.62E-10	0.332671	0		Lac	0.23548	1.71e-05	0.332671	0		Lac	0.367864	1.62E-10	0.23548	1.71e-05	0.332671	0
GLCA	-0.00756878	0.00324972	-0.00924394	0.00755223			C2	0.0464658	0.000511161	0.0816729	3.9E-13		TDCA	-0.0253072	0.00249817	-0.014016	0.000112557		C2	0.0464658	0.000511161	0.0387364	0.0292007	0.0816729	3.9E-13
DG.16.0_18.1.	0.0522362	0.0062558	0.0380517	0.0142967			Ala	0.0452715	0.00443457	0.0510044	2.39e-07		GDCA	-0.0578309	0.0038078	-0.0379631	5.57e-06		DCA	-0.0214683	0.00633947	-0.0194242	0.0314577	-0.0140911	0.000242188
lysoPC.a.C18.2	0.0514243	0.00850391	0.0464855	0.0181726			alpha.AAA	0.0399376	0.00136126	0.0390651	2.72e-07		GCA	-0.0451464	0.00583497	-0.0292589	9.08e-06		DG.16.0_18.1.	0.0522362	0.0062558	0.0380517	0.0142967	0.0309603	0.000301364
TG.16.1_36.1.	0.0642392	0.00389985	0.0591406	0.0222962			C3	0.0210556	0.0196613	0.0158577	3.15e-05		GLCA	-0.00924394	0.00755223	-0.00425953	0.00179523		GLCA	-0.00756878	0.00324972	-0.00924394	0.00755223	-0.00425953	0.00179523
TG.16.1_32.1.	0.049989	0.0430059	0.0457806	0.0236223			GABA	0.0113936	0.0473255	0.00648582	3.74e-05		GCDCA	-0.0700182	0.0119923	-0.0642534	8.9e-08		Trigonelline	0.0404673	0.00828171	0.0275833	0.0402304	0.016858	0.00696668
TG.18.0_36.1.	0.10547	0.00354462	0.0867558	0.0264401			DCA	-0.0214683	0.00633947	-0.0140911	0.000242188		DG.16.0_18.1.	0.0380517	0.0142967	0.0309603	0.000301364		TG.18.0_36.1.	0.10547	0.00354462	0.0867558	0.0264401	0.0337308	0.0421058
TG.17.0_34.1.	0.0586198	0.0143753	0.0467034	0.0266352			DG.16.0_18.1.	0.0522362	0.0062558	0.0309603	0.000301364		TG.22.5_32.0.	0.0276336	0.0209185	0.0111483	0.0353143
TG.16.0_35.1.	0.0637483	0.0224532	0.0862318	0.0282879			Cys	0.062548	0.013349	0.0369047	0.000335156		TCDCA	-0.0223677	0.021503	-0.0150851	0.00015561
C2	0.0464658	0.000511161	0.0387364	0.0292007			DG.18.1_18.1.	0.0500428	0.0063502	0.0309715	0.000588663		TG.18.0_36.1.	0.0867558	0.0264401	0.0337308	0.0421058
TG.16.1_34.3.	0.0408607	0.00919665	0.0429718	0.0298173			DG.16.0_18.2.	0.0347145	0.0326449	0.0306585	0.00170061		DG.18.1_18.2.	0.0462243	0.0289236	0.0352498	0.00077391
DCA	-0.0214683	0.00633947	-0.0194242	0.0314577			GLCA	-0.00756878	0.00324972	-0.00425953	0.00179523		C2	0.0387364	0.0292007	0.0816729	3.9E-13
TG.18.1_36.0.	0.0877521	0.00694219	0.0658486	0.0372934			Trigonelline	0.0404673	0.00828171	0.016858	0.00696668		DCA	-0.0194242	0.0314577	-0.0140911	0.000242188
TG.16.1_34.2.	0.056007	0.00579607	0.0593514	0.0395854			Putrescine	0.00728244	0.0460002	0.00737646	0.00939866		Trigonelline	0.0275833	0.0402304	0.016858	0.00696668
Trigonelline	0.0404673	0.00828171	0.0275833	0.0402304			TG.18.1_36.6.	0.0287787	0.031394	0.0198146	0.01612
TG.16.1_32.2.	0.0453763	0.0099135	0.0295146	0.0416963			DG.18.2_18.2.	0.042514	0.0321194	0.0240073	0.0165099
TG.20.2_32.0.	0.0280593	0.0209751	0.0294311	0.0419113			TG.18.3_34.3.	0.0315753	0.0330369	0.0155449	0.035396
TG.16.1_32.0.	0.0753249	0.00790587	0.0414037	0.042969			TG.18.1_36.1.	0.087968	0.00721221	0.0356953	0.0376131
TG.16.1_34.1.	0.0657366	0.0086814	0.0646495	0.0439698			TG.16.0_34.3.	0.0627085	0.00562812	0.0266896	0.0382241
TG.16.0_34.0.	0.0884948	0.010922	0.0677548	0.0455137			TG.14.0_34.3.	0.0504959	0.00340809	0.0148616	0.0420043
TG.16.1_34.0.	0.0619362	0.00751873	0.042942	0.0490499			TG.18.0_36.1.	0.10547	0.00354462	0.0337308	0.0421058
TG.22.6_32.0.	0.0361435	0.0200524	0.0272384	0.0497388

## Sheet: Sheet 3_UNIQUE
LOW B-B3	estimate	pvalue	HIGH B-B3	estimate2	pvalue2	HIGH B-B7	estimate3	pvalue3		LOW B-B3	estimate	pvalue	HIGH B-B3	estimate	pvalue	HIGH B-B7	estimate	pvalue		LOW B-B3	estimate	pvalue	HIGH B-B3	estimate	pvalue	HIGH B-B7	estimate	pvalue
TG.18.1_36.2.	0.0768007	0.0116848	TG.18.1_36.2.	0.0745838	0.0514648	TG.18.1_36.2.	0.0307924	0.0649732		HexCer.d18.2.23.0.	-0.00312775	0.714502	HexCer.d18.2.23.0.	-0.0173035	0.0159756	HexCer.d18.2.23.0.	0.00541998	0.166272		Hypoxanthine	0.0498922	0.0829003	Hypoxanthine	0.0238524	0.532814	Hypoxanthine	0.0761916	8.42e-05
TG.20.5_36.2.	0.0382693	0.024795	TG.20.5_36.2.	0.0406662	0.0568566	TG.20.5_36.2.	0.00883013	0.328754		Taurine	-0.0319893	0.405652	Taurine	-0.10484	0.0230663	Taurine	-0.0328875	0.0752808		DHA	0.000719043	0.988558	DHA	-0.0962446	0.051075	DHA	-0.0790164	0.000245639
TG.18.1_33.1.	0.0554967	0.0214452	TG.18.1_33.1.	0.0554456	0.0605851	TG.18.1_33.1.	0.0175838	0.181144		TG.16.0_37.3.	0.0217228	0.59908	TG.16.0_37.3.	0.0800521	0.0309508	TG.16.0_37.3.	0.0241402	0.157925		Asn	-0.0220254	0.10137	Asn	-0.0293957	0.104257	Asn	-0.0305475	0.000276311
TG.17.1_36.3.	0.0505149	0.00256813	TG.17.1_36.3.	0.0371116	0.0652134	TG.17.1_36.3.	0.010484	0.220151		TG.18.1_33.0.	0.0521454	0.0520054	TG.18.1_33.0.	0.0501677	0.0354541	TG.18.1_33.0.	0.020113	0.0654607		C0	-0.00522068	0.79638	C0	-0.00921042	0.591044	C0	-0.0306286	0.000594483
TG.16.1_36.2.	0.0546701	0.0213211	TG.16.1_36.2.	0.0627303	0.0659804	TG.16.1_36.2.	0.0219858	0.13099		PC.ae.C30.1	-0.00823999	0.213132	PC.ae.C30.1	-0.0137307	0.0365838	PC.ae.C30.1	-0.00219685	0.454828		Trp	-0.00344154	0.779178	Trp	0.0027268	0.879171	Trp	-0.0247882	0.00122121
TG.16.1_36.3.	0.054304	0.0129051	TG.16.1_36.3.	0.0578404	0.0689132	TG.16.1_36.3.	0.0233618	0.090994		TG.17.2_36.2.	0.0127559	0.234062	TG.17.2_36.2.	0.0221398	0.042136	TG.17.2_36.2.	0.00459838	0.310558		Anserine	0.00180781	0.0522555	Anserine	0.000698642	0.522499	Anserine	0.00157215	0.00218635
TG.18.0_32.0.	0.0907766	0.014491	TG.18.0_32.0.	0.0582369	0.0726851	TG.18.0_32.0.	0.0219454	0.148968		TG.20.0_32.3.	0.00857698	0.416571	TG.20.0_32.3.	0.0219805	0.0476012	TG.20.0_32.3.	0.00691125	0.175196		TMCA	-0.00177158	0.0895691	TMCA	-0.0035163	0.0918003	TMCA	-0.00262781	0.00303888
lysoPC.a.C20.3	0.0274446	0.0207943	lysoPC.a.C20.3	0.0202158	0.0754903	lysoPC.a.C20.3	0.00267708	0.598016		TG.18.2_34.4.	0.0270728	0.0821461	TG.18.2_34.4.	0.0346168	0.0484883	TG.18.2_34.4.	0.0138354	0.0627199		HipAcid	-0.0097665	0.552859	HipAcid	-0.0061741	0.711042	HipAcid	0.0228899	0.00427301
TG.18.1_36.3.	0.0736855	0.00878423	TG.18.1_36.3.	0.0568884	0.0766033	TG.18.1_36.3.	0.0259257	0.0688448		TG.20.0_34.1.	0.0364392	0.109507	TG.20.0_34.1.	0.0732926	0.0486683	TG.20.0_34.1.	0.0124203	0.466992		t4.OH.Pro	-0.0193469	0.192409	t4.OH.Pro	-0.0131877	0.402143	t4.OH.Pro	-0.020089	0.00476283
TG.18.2_34.1.	0.0540284	0.0266725	TG.18.2_34.1.	0.0550405	0.0816393	TG.18.2_34.1.	0.0192775	0.174812												Xanthine	4.36E-05	0.997804	Xanthine	0.00795861	0.387508	Xanthine	0.0121624	0.00483242
TG.16.0_34.4.	0.0296051	0.0349432	TG.16.0_34.4.	0.0267198	0.0884879	TG.16.0_34.4.	0.00709318	0.308449												C4	0.0197757	0.0925501	C4	0.00532854	0.476833	C4	0.00862432	0.00839369
TG.18.1_35.2.	0.0567874	0.00950665	TG.18.1_35.2.	0.0490074	0.0891787	TG.18.1_35.2.	0.0151825	0.242193												TG.17.2_38.6.	0.00888257	0.128825	TG.17.2_38.6.	0.0101106	0.235879	TG.17.2_38.6.	0.0092274	0.00868041
TG.16.0_36.6.	0.0307682	0.0257874	TG.16.0_36.6.	0.0184358	0.0905219	TG.16.0_36.6.	0.00863317	0.0956533												Cit	0.0174707	0.302878	Cit	0.0173315	0.305464	Cit	0.0180898	0.0145272
TG.22.5_34.2.	0.0356955	0.0385284	TG.22.5_34.2.	0.0360846	0.0908254	TG.22.5_34.2.	0.0108224	0.211455												Thr	-0.0129757	0.359974	Thr	-0.0182345	0.316749	Thr	-0.0190174	0.0174192
TG.14.0_34.0.	0.0504239	0.0445808	TG.14.0_34.0.	0.0338071	0.0955717	TG.14.0_34.0.	0.0140544	0.129761												Ser	-0.0272612	0.0752656	Ser	-0.026104	0.142093	Ser	-0.0189114	0.0182804
TG.18.1_34.3.	0.0554103	0.0157636	TG.18.1_34.3.	0.0526274	0.0974169	TG.18.1_34.3.	0.0226607	0.0952401												Cer.d18.2.16.0.	0.00180976	0.434383	Cer.d18.2.16.0.	0.00433707	0.0828946	Cer.d18.2.16.0.	0.00263079	0.0187392
TG.17.1_34.3.	0.0279976	0.0138043	TG.17.1_34.3.	0.0176927	0.0999559	TG.17.1_34.3.	0.00551449	0.22552												SM.C26.1	0.000391479	0.935282	SM.C26.1	0.0109234	0.0933129	SM.C26.1	0.00662939	0.0208017
TG.18.1_34.1.	0.0604838	0.0266588	TG.18.1_34.1.	0.058208	0.102246	TG.18.1_34.1.	0.0228354	0.149255												FA.18.1.	-0.0696519	0.194169	FA.18.1.	-0.0277165	0.533024	FA.18.1.	-0.0433886	0.0250386
TG.20.1_34.1.	0.0500516	0.0318656	TG.20.1_34.1.	0.0428551	0.104914	TG.20.1_34.1.	0.0153166	0.181754												PC.ae.C32.1	0.0147616	0.193526	PC.ae.C32.1	0.0104908	0.44217	PC.ae.C32.1	0.0132797	0.0263778
TG.14.0_36.2.	0.0728867	0.00596889	TG.14.0_36.2.	0.0475335	0.105454	TG.14.0_36.2.	0.021557	0.108784												PC.aa.C32.1	0.0138417	0.265629	PC.aa.C32.1	0.0154094	0.349266	PC.aa.C32.1	0.0148419	0.0342684
TG.16.0_38.5.	0.0393988	0.0285571	TG.16.0_38.5.	0.0368956	0.109713	TG.16.0_38.5.	0.0105423	0.29841												Cer.d18.0.22.0.	0.000904005	0.910493	Cer.d18.0.22.0.	-0.00640064	0.32753	Cer.d18.0.22.0.	0.0088933	0.0406815
TG.20.1_34.0.	0.0287893	0.0431054	TG.20.1_34.0.	0.0230002	0.11133	TG.20.1_34.0.	0.00877345	0.203893												PC.aa.C42.2	0.00210721	0.45969	PC.aa.C42.2	0.00389913	0.283858	PC.aa.C42.2	0.00357056	0.0415252
TG.16.1_36.4.	0.0413913	0.0319146	TG.16.1_36.4.	0.0423353	0.111917	TG.16.1_36.4.	0.0137534	0.222408												PC.aa.C34.3	0.0249595	0.0786258	PC.aa.C34.3	0.0248944	0.146206	PC.aa.C34.3	0.0142551	0.0466822
TG.16.0_36.2.	0.062328	0.0224267	TG.16.0_36.2.	0.055604	0.111952	TG.16.0_36.2.	0.0213323	0.171719
TG.16.0_34.1.	0.0919173	0.00382066	TG.16.0_34.1.	0.0557383	0.111995	TG.16.0_34.1.	0.0305236	0.0521881
TG.18.3_34.1.	0.0466043	0.0371623	TG.18.3_34.1.	0.0453125	0.113012	TG.18.3_34.1.	0.021237	0.100164
TG.18.1_32.1.	0.0722239	0.00599473	TG.18.1_32.1.	0.0508361	0.116984	TG.18.1_32.1.	0.0232173	0.104467
TG.22.5_34.1.	0.0549331	0.00575697	TG.22.5_34.1.	0.0385329	0.120913	TG.22.5_34.1.	0.00479273	0.655205
TG.18.2_38.5.	0.0342779	0.0383013	TG.18.2_38.5.	0.0367015	0.123726	TG.18.2_38.5.	0.00887938	0.382076
TG.18.1_32.0.	0.0796026	0.0115356	TG.18.1_32.0.	0.0519252	0.126978	TG.18.1_32.0.	0.0282152	0.069192
TG.16.0_36.3.	0.0500161	0.0398008	TG.16.0_36.3.	0.0512966	0.12894	TG.16.0_36.3.	0.0174954	0.237322
TG.20.4_32.0.	0.0509185	0.00295481	TG.20.4_32.0.	0.026662	0.129646	TG.20.4_32.0.	0.0100312	0.215846
TG.18.3_34.0.	0.0522725	0.00345611	TG.18.3_34.0.	0.0298366	0.131413	TG.18.3_34.0.	0.0144704	0.115865
TG.18.3_32.1.	0.0481128	0.00733516	TG.18.3_32.1.	0.0296921	0.132251	TG.18.3_32.1.	0.0100232	0.290961
TG.18.1_36.5.	0.0517793	0.0296077	TG.18.1_36.5.	0.0400943	0.133956	TG.18.1_36.5.	0.0159993	0.177019
TG.20.4_36.3.	0.0433044	0.018767	TG.20.4_36.3.	0.0371627	0.134695	TG.20.4_36.3.	0.00438749	0.683739
TG.18.1_34.2.	0.0498856	0.0369865	TG.18.1_34.2.	0.0480791	0.136256	TG.18.1_34.2.	0.0157499	0.271784
TG.18.1_38.5.	0.0471513	0.0145517	TG.18.1_38.5.	0.0423192	0.136802	TG.18.1_38.5.	0.00638783	0.594869
TG.18.0_36.2.	0.0936633	0.00594931	TG.18.0_36.2.	0.0520366	0.139999	TG.18.0_36.2.	0.0258422	0.101595
TG.14.0_36.4.	0.0522243	0.0186685	TG.14.0_36.4.	0.0353832	0.1521	TG.14.0_36.4.	0.0129518	0.237616
TG.17.1_34.1.	0.0537573	0.0109564	TG.17.1_34.1.	0.0314058	0.15572	TG.17.1_34.1.	0.0114973	0.24691
TG.16.1_36.5.	0.0292582	0.0127746	TG.16.1_36.5.	0.02286	0.157209	TG.16.1_36.5.	0.00450275	0.510229
TG.18.2_36.1.	0.0655596	0.0246759	TG.18.2_36.1.	0.0482323	0.158167	TG.18.2_36.1.	0.0173251	0.256136
TG.18.1_38.6.	0.0419906	0.0162472	TG.18.1_38.6.	0.0337569	0.15832	TG.18.1_38.6.	0.0100939	0.345354
TG.18.2_32.1.	0.0701329	0.00287239	TG.18.2_32.1.	0.0389114	0.168865	TG.18.2_32.1.	0.0207862	0.0982085
TG.18.1_31.0.	0.060558	0.0231184	TG.18.1_31.0.	0.0317901	0.169186	TG.18.1_31.0.	0.0138088	0.189578
TG.22.6_34.1.	0.0490773	0.00869991	TG.22.6_34.1.	0.0361035	0.172026	TG.22.6_34.1.	0.00429349	0.706072
TG.20.1_34.2.	0.0359598	0.0326277	TG.20.1_34.2.	0.0294753	0.172259	TG.20.1_34.2.	0.0139998	0.138181
TG.20.4_34.1.	0.0457573	0.0280334	TG.20.4_34.1.	0.0387044	0.172775	TG.20.4_34.1.	0.0106134	0.400919
TG.20.4_32.1.	0.0360298	0.00978962	TG.20.4_32.1.	0.0215047	0.172956	TG.20.4_32.1.	0.0060424	0.391854
TG.18.2_36.2.	0.0593095	0.0302023	TG.18.2_36.2.	0.0419157	0.173378	TG.18.2_36.2.	0.0193216	0.156189
TG.18.0_38.7.	0.0136685	0.0418674	TG.18.0_38.7.	0.00944183	0.173912	TG.18.0_38.7.	0.00242499	0.40942
TG.18.2_34.2.	0.0463479	0.0466752	TG.18.2_34.2.	0.040785	0.17555	TG.18.2_34.2.	0.0118281	0.374239
TG.16.0_32.1.	0.0740094	0.0118211	TG.16.0_32.1.	0.0387103	0.175807	TG.16.0_32.1.	0.0220936	0.100775
TG.18.2_33.1.	0.0461122	0.0289523	TG.18.2_33.1.	0.0337024	0.176106	TG.18.2_33.1.	0.011379	0.310238
TG.18.2_30.1.	0.0725095	0.0018061	TG.18.2_30.1.	0.0290543	0.179473	TG.18.2_30.1.	0.0143769	0.159424
TG.18.1_30.0.	0.0807949	0.00488017	TG.18.1_30.0.	0.0392768	0.181391	TG.18.1_30.0.	0.0171019	0.199651
TG.18.0_36.3.	0.0680368	0.0247189	TG.18.0_36.3.	0.0438608	0.184742	TG.18.0_36.3.	0.0164991	0.258034
TG.14.0_36.3.	0.0635293	0.00902044	TG.14.0_36.3.	0.0377006	0.185324	TG.14.0_36.3.	0.0187027	0.129341
TG.18.1_32.2.	0.0633171	0.0110977	TG.18.1_32.2.	0.039669	0.186688	TG.18.1_32.2.	0.0171981	0.181742
TG.18.2_36.0.	0.0572001	0.0217302	TG.18.2_36.0.	0.0345504	0.18903	TG.18.2_36.0.	0.0148163	0.20285
TG.18.3_34.2.	0.0439191	0.0345395	TG.18.3_34.2.	0.0358245	0.194917	TG.18.3_34.2.	0.0162208	0.182733
TG.18.3_36.3.	0.0478165	0.0391135	TG.18.3_36.3.	0.0340267	0.197716	TG.18.3_36.3.	0.0200096	0.0913176
TG.20.3_32.1.	0.0234775	0.0328397	TG.20.3_32.1.	0.0164361	0.197869	TG.20.3_32.1.	0.0030387	0.577789
TG.16.0_35.3.	0.0331294	0.0481703	TG.16.0_35.3.	0.0228811	0.19792	TG.16.0_35.3.	0.00909124	0.242979
TG.18.1_33.2.	0.0476078	0.0176022	TG.18.1_33.2.	0.0309179	0.203917	TG.18.1_33.2.	0.00659194	0.534474
TG.18.0_32.1.	0.0811276	0.00416363	TG.18.0_32.1.	0.0322269	0.205448	TG.18.0_32.1.	0.0128216	0.266702
TG.14.0_38.4.	0.0176102	0.0379162	TG.14.0_38.4.	0.0139382	0.206254	TG.14.0_38.4.	0.00798318	0.0677642
TG.16.0_32.0.	0.0930363	0.00842573	TG.16.0_32.0.	0.042581	0.206606	TG.16.0_32.0.	0.0282022	0.068126
TG.16.0_34.2.	0.0680391	0.00925373	TG.16.0_34.2.	0.0384244	0.208837	TG.16.0_34.2.	0.0194393	0.172734
TG.18.2_38.6.	0.0353853	0.0310148	TG.18.2_38.6.	0.0260368	0.211427	TG.18.2_38.6.	0.00122216	0.892052
TG.16.0_32.3.	0.0400484	0.0159399	TG.16.0_32.3.	0.0208544	0.213536	TG.16.0_32.3.	0.0118601	0.112911
TG.16.0_36.4.	0.04415	0.0493184	TG.16.0_36.4.	0.0380367	0.216616	TG.16.0_36.4.	0.0132232	0.331157
TG.18.1_30.1.	0.0826627	0.00221521	TG.18.1_30.1.	0.0295211	0.222243	TG.18.1_30.1.	0.0212036	0.0610703
TG.18.0_34.3.	0.0567901	0.00308972	TG.18.0_34.3.	0.0244625	0.225236	TG.18.0_34.3.	0.0107295	0.28352
TG.14.0_34.1.	0.0659751	0.0199728	TG.14.0_34.1.	0.0340369	0.229047	TG.14.0_34.1.	0.0174694	0.165034
TG.18.1_30.2.	0.0800858	0.00104176	TG.18.1_30.2.	0.0241776	0.248969	TG.18.1_30.2.	0.0141678	0.127097
TG.20.4_34.0.	0.0453117	0.00581084	TG.20.4_34.0.	0.0209661	0.25034	TG.20.4_34.0.	0.0109374	0.159942
TG.18.0_30.0.	0.0692735	0.00684063	TG.18.0_30.0.	0.0277986	0.259939	TG.18.0_30.0.	0.0107385	0.326689
TG.17.0_34.2.	0.0465172	0.0179384	TG.17.0_34.2.	0.0205636	0.272101	TG.17.0_34.2.	0.000366347	0.966764
PC.aa.C36.3	0.0300093	0.0442539	PC.aa.C36.3	0.0206821	0.27475	PC.aa.C36.3	0.013534	0.0874306
TG.16.0_38.6.	0.0375364	0.0221032	TG.16.0_38.6.	0.0214368	0.280466	TG.16.0_38.6.	0.00808906	0.343747
TG.18.2_33.0.	0.0395451	0.0223904	TG.18.2_33.0.	0.0207762	0.286162	TG.18.2_33.0.	0.00156147	0.850254
TG.18.0_36.5.	0.031619	0.0231592	TG.18.0_36.5.	0.0175639	0.29004	TG.18.0_36.5.	0.00861237	0.245255
TG.18.2_34.0.	0.0706076	0.00854321	TG.18.2_34.0.	0.0339822	0.293043	TG.18.2_34.0.	0.0149547	0.29887
TG.18.2_32.2.	0.0566313	0.015569	TG.18.2_32.2.	0.0273903	0.297886	TG.18.2_32.2.	0.013275	0.267424
TG.20.4_34.3.	0.0262689	0.0330091	TG.20.4_34.3.	0.0147449	0.310276	TG.20.4_34.3.	0.0012374	0.845307
TG.20.3_36.3.	0.0324029	0.0455547	TG.20.3_36.3.	0.0220752	0.313511	TG.20.3_36.3.	0.0083023	0.358986
TG.18.1_33.3.	0.0266365	0.0398162	TG.18.1_33.3.	0.0108645	0.314897	TG.18.1_33.3.	0.00461454	0.343704
TG.16.0_33.2.	0.0454869	0.0165592	TG.16.0_33.2.	0.0175296	0.317591	TG.16.0_33.2.	0.00613235	0.446265
TG.18.1_34.4.	0.036758	0.0260679	TG.18.1_34.4.	0.0235698	0.319707	TG.18.1_34.4.	0.00794181	0.407855
TG.18.0_30.1.	0.0549175	0.0139426	TG.18.0_30.1.	0.0168171	0.328226	TG.18.0_30.1.	0.00718374	0.377798
TG.20.5_36.3.	0.0300552	0.0435624	TG.20.5_36.3.	0.0172778	0.336431	TG.20.5_36.3.	-0.00347915	0.665746
TG.20.4_34.2.	0.0391191	0.0347207	TG.20.4_34.2.	0.0230083	0.346285	TG.20.4_34.2.	0.00392918	0.711459
TG.14.0_36.1.	0.0775098	0.00393987	TG.14.0_36.1.	0.0239168	0.356009	TG.14.0_36.1.	0.0132907	0.25572
TG.18.1_32.3.	0.0483694	0.00822294	TG.18.1_32.3.	0.0175373	0.35872	TG.18.1_32.3.	0.0135919	0.126823
TG.14.0_34.2.	0.0710254	0.00434724	TG.14.0_34.2.	0.0234738	0.359642	TG.14.0_34.2.	0.0166762	0.148329
TG.18.1_38.7.	0.0306427	0.0256637	TG.18.1_38.7.	0.0117484	0.365408	TG.18.1_38.7.	0.00688532	0.269923
TG.18.1_28.1.	0.0788017	0.00148746	TG.18.1_28.1.	-0.0263295	0.384423	TG.18.1_28.1.	0.00912012	0.485068
TG.18.0_34.2.	0.0706686	0.0167319	TG.18.0_34.2.	0.0276997	0.386684	TG.18.0_34.2.	0.0141042	0.330852
TG.16.0_28.2.	0.0422474	0.0023715	TG.16.0_28.2.	-0.00935453	0.394952	TG.16.0_28.2.	-0.00155046	0.799191
TG.17.1_34.2.	0.0330799	0.0472944	TG.17.1_34.2.	0.0150872	0.398495	TG.17.1_34.2.	0.00278759	0.72124
TG.18.0_32.2.	0.0642789	0.00151518	TG.18.0_32.2.	0.0139632	0.415993	TG.18.0_32.2.	0.00578359	0.4692
TG.20.4_30.0.	0.0248875	0.0444104	TG.20.4_30.0.	0.00873407	0.41914	TG.20.4_30.0.	0.00635822	0.208394
TG.18.2_32.0.	0.0635849	0.0153961	TG.18.2_32.0.	0.0245952	0.430257	TG.18.2_32.0.	0.0158851	0.245974
TG.18.3_32.0.	0.0590185	0.00273862	TG.18.3_32.0.	0.0154572	0.462515	TG.18.3_32.0.	0.0126372	0.17744
TG.14.0_35.2.	0.0275676	0.0389115	TG.14.0_35.2.	0.00844094	0.557555	TG.14.0_35.2.	0.00209597	0.726541
TG.18.2_30.0.	0.0771652	0.00226207	TG.18.2_30.0.	0.0133729	0.593632	TG.18.2_30.0.	0.0135633	0.237596
TG.16.0_30.2.	0.0654328	0.0047231	TG.16.0_30.2.	0.00917839	0.601737	TG.16.0_30.2.	0.00640925	0.426512
TG.16.0_32.2.	0.0705322	0.0049312	TG.16.0_32.2.	0.0130406	0.608405	TG.16.0_32.2.	0.0144402	0.236169
Cer.d18.0.24.1.	-0.0206535	0.012843	Cer.d18.0.24.1.	-0.00393763	0.619989	Cer.d18.0.24.1.	3.55E-05	0.994305
TG.18.3_30.0.	0.0341841	0.0131542	TG.18.3_30.0.	0.00614116	0.643691	TG.18.3_30.0.	0.0111817	0.100135
TG.16.0_35.2.	0.0485463	0.036166	TG.16.0_35.2.	-0.0113852	0.748483	TG.16.0_35.2.	0.00828974	0.572559
TG.18.1_26.0.	0.0683179	0.00506909	TG.18.1_26.0.	-0.00487301	0.757186	TG.18.1_26.0.	0.008091	0.331499
TG.14.0_32.2.	0.057076	0.00397167	TG.14.0_32.2.	0.0043148	0.772452	TG.14.0_32.2.	0.00164129	0.82877
TG.17.2_38.5.	0.015961	0.0124639	TG.17.2_38.5.	-0.00145227	0.857177	TG.17.2_38.5.	0.00543112	0.142952
TG.18.2_28.0.	0.0636349	0.00866731	TG.18.2_28.0.	-0.00354896	0.863227	TG.18.2_28.0.	0.006061	0.510584
TG.17.1_36.4.	0.0384748	0.000966137	TG.17.1_36.4.	0.00145473	0.9247	TG.17.1_36.4.	0.00282947	0.66538
TG.20.1_34.3.	0.0266207	0.0208208	TG.20.1_34.3.	-0.000247081	0.981107	TG.20.1_34.3.	-0.0035106	0.493589
TG.16.0_28.1.	0.0683293	0.00921148	TG.16.0_28.1.	0.000227155	0.987746	TG.16.0_28.1.	0.0111075	0.140897
